# Supplementary material for: Mismatch repair protein deficiency and its implications on distant metastasis in colorectal cancer: A comprehensive analysis
Source: Cancer Med. 2024 Mar 28;13(7):e6994. doi: 10.1002/cam4.6994 (PMC10974709; doi:10.1002/cam4.6994)
Supplement: Supplementary file 1 — Data S1. [file CAM4-13-e6994-s004.xlsx]

## Sheet: Data S1 legend
Data S1. Clinical data of the sample involved in gene expression analysis
The dataset presented relevant information on dMMR CRC sample cohorts for gene expression. It included GSM sample numbers and corresponding clinical information for the GSE39852 and GSE39084 cohorts, as well as sample ID and clinical details from TCGA. For the GSE39084 cohort, metastasis dates were also provided.

## Sheet: Clinlical features for GSE41258
Accession	Gender	Age	Stage.T	Stage.N	Stage.M	Stage	RFS	RFS.time	OS	OS.time	P53.Mut	MMR.status
GSM1012286	Female	70	T3	N1	M1	IV			1	5		dMMR
GSM1012303	Female	40	T3	N0	M0	II	0		0	61	Wild-type	pMMR
GSM1012305	Male	70	T3	N1	M0	III			1	130	Mutant	pMMR
GSM1012307	Female	63	T3	N0	M1	IV			1	12	Mutant	pMMR
GSM1012308	Male	81	T2	N0	M0	I	0		0	52	Wild-type	pMMR
GSM1012310	Female	70	T3	N1	M0	III	0		1	143	Wild-type	pMMR
GSM1012312	Female	66	T1	N0	M0	I			0	89	Wild-type	pMMR
GSM1012314	Male	55	T3	N1	M0	III	1	45	1	72	Wild-type	pMMR
GSM1012316	Male	70	T3	N1	M1	IV			1	20	Mutant	pMMR
GSM1012317	Female	49	T3	N1	M1	IV	1	14	1	16	Wild-type	pMMR
GSM1012319	Male	80	T2	N0	M0	I	1	68	1	79	Mutant	pMMR
GSM1012320	Female	73	T3	N1	M0	III	1	0	1	10	Mutant	pMMR
GSM1012322	Female	68	T2	N0	M0	I	0		0	153	Mutant	pMMR
GSM1012324	Male	75	T3	N1	M1	IV			1	12	Mutant	pMMR
GSM1012325	Male	53	T3	N0	M0	II	0		0	114		dMMR
GSM1012326	Male	71	T3	N1	M1	IV	1	7	1	13	Mutant	pMMR
GSM1012328	Male	42	T3	N1	M1	IV			1	10	Wild-type	dMMR
GSM1012331	Female	77	T3	N1	M1	IV	1	18	1	35	Mutant	pMMR
GSM1012334	Female	41	T3	N1	M0	III	0		0	137	Mutant	pMMR
GSM1012336	Male	61	T3	N0	M1	IV			1	37	Mutant	pMMR
GSM1012338	Male	54	T2	N0	M0	I	0		0	136	Mutant	pMMR
GSM1012339	Male	75	T2	N0	M0	I	1	12	0	12	Wild-type	dMMR
GSM1012341	Female	69	T3	N1	M1	IV			1	28	Mutant	pMMR
GSM1012344	Male	74	T3	N1	M0	III	1	52	1	76	Wild-type	pMMR
GSM1012346	Female	58	T4	N1	M1	IV	1	0	1	21	Wild-type	pMMR
GSM1012350	Male	58	T3	N1	M0	III	0		0	107	Mutant	pMMR
GSM1012352	Female	68	T2	N1	M0	III	0		0	56	Mutant	pMMR
GSM1012354	Male	65	T3	N0	M1	IV			1	4	Mutant	pMMR
GSM1012356	Male	60	T3	N1	M1	IV			1	6	Mutant	pMMR
GSM1012358	Female	80	T3	N1	M0	III	1	8	1	20	Mutant	pMMR
GSM1012361	Male	67	T2	N0	M0	I	0		0	38	Mutant	pMMR
GSM1012363	Male	73	T3	N1	M0	III	0		1	145	Wild-type	pMMR
GSM1012364	Male	55	T3	N1	M1	IV			1	25	Mutant	pMMR
GSM1012366	Male	69	T2	N0	M0	I	0		0	100	Wild-type	dMMR
GSM1012367	Female	76	T2	N0	M0	I	0		0	85	Mutant	pMMR
GSM1012368	Male	32	T3	N1	M1	IV			1	16	Wild-type	pMMR
GSM1012370	Male	70	T3	N0	M1	IV			1	25	Wild-type	pMMR
GSM1012371	Female	81	T3	N1	M0	III	1	45	1	81	Mutant	pMMR
GSM1012373	Female	70	T3	N0	M0	II	0		0	60	Wild-type	pMMR
GSM1012374	Male	56	T4	N1	M0	III	1	15	0	140	Wild-type	pMMR
GSM1012376	Female	68	T2	N0	M0	I	0		0	125	Wild-type	pMMR
GSM1012379	Female	32	T3	N1	M0	III	1	66	0	137	Mutant	pMMR
GSM1012381	Male	63	T3	N0	M0	II	0		0	139	Mutant	pMMR
GSM1012385	Female	71	T3	N0	M0	II	0		0	133		pMMR
GSM1012386	Female	62	T2	N1	M0	III	0		0	123	Mutant	pMMR
GSM1012387	Female	76	T2	N0	M0	I	0		0	95	Mutant	pMMR
GSM1012389	Male	48	T3	N1	M0	III	1	19	1	51	Wild-type	pMMR
GSM1012391	Male	69	T3	N0	M0	II	0		0	58	Mutant	pMMR
GSM1012392	Male	59	T2	N1	M0	III	0		0	59	Mutant	pMMR
GSM1012393	Female	71	T3	N1	M1	IV			1	45	Mutant	pMMR
GSM1012395	Male	77	T3	N1	M0	III	1	11	1	99	Mutant	pMMR
GSM1012396	Male	74	T3	N0	M1	IV			1	17	Mutant	dMMR
GSM1012397	Female	48	T3	N1	M1	IV			1	13	Mutant	pMMR
GSM1012398	Male	53	T2	N1	M0	III	0		0	119	Mutant	pMMR
GSM1012399	Male	76	T3	N0	M1	IV			1	11	Mutant	pMMR
GSM1012400	Male	70	T3	N1	M0	III	0		0	47	Mutant	pMMR
GSM1012401	Male	35	T2	N0	M0	I	0		0	119	Mutant	pMMR
GSM1012407	Female	65	T3	N1	M0	III	1	27	1	80	Wild-type	pMMR
GSM1012408	Female	78	T3	N0	M0	II	0		0	44	Mutant	pMMR
GSM1012409	Male	79	T3	N0	M0	II	0		1	108	Mutant	pMMR
GSM1012410	Male	74	T3	N0	M0	II	0		0	119	Wild-type	dMMR
GSM1012411	Female	67	T3	N1	M1	IV	1	17	1	32	Mutant	pMMR
GSM1012413	Male	51	T1	N1	M0	III	0		0	111	Mutant	pMMR
GSM1012414	Female	52	T4	N1	M1	IV			0	125	Mutant	pMMR
GSM1012416	Female	38	T3	N1	M1	IV			1	8	Wild-type	pMMR
GSM1012419	Male	67	T3	N0	M0	II	0		0	110	Wild-type	pMMR
GSM1012421	Male	84	T3	N0	M0	II			0	62	Mutant	pMMR
GSM1012423	Male	60	T3	N1	M1	IV			1	36	Mutant	pMMR
GSM1012424	Female	75	T3	N0	M0	II	0		0	78	Wild-type	pMMR
GSM1012426	Male	78	T3	N0	M0	II	0		0	54		pMMR
GSM1012428	Female	44	T1	N0	M0	I	0		0	47	Mutant	pMMR
GSM1012429	Male	59	T2	N0	M0	I	0		0	106	Wild-type	dMMR
GSM1012432	Female	75	T3	N0	M0	II	0		0	109		pMMR
GSM1012434	Female	61	T4	N1	M1	IV			1	23		pMMR
GSM1012437	Female	63	T3	N0	M0	II	0		0	111	Mutant	pMMR
GSM1012439	Male	62	T3	N0	M1	IV			1	11		pMMR
GSM1012440	Male	54	T3	N0	M0	II	0		0	95	Wild-type	pMMR
GSM1012441	Female	72	T2	N0	M0	I	0		1	63		pMMR
GSM1012442	Male	69	T2	N0	M0	I	0			76		pMMR
GSM1012445	Male	59	T2	N0	M0	I	0			10		pMMR
GSM1012446	Female	63	T3	N0	M0	II	0		1	86	Wild-type	dMMR
GSM1012447	Female	62	T3	N1	M1	IV			1	15		pMMR
GSM1012451	Female	79	T3	N0	M0	II	0		0	39		pMMR
GSM1012455	Female	77	T3	N0	M1	IV	0		1	86		pMMR
GSM1012461	Male	78	T3	N1	M0	III	0		1	40		dMMR
GSM1012462	Male	37	T3	N1	M1	IV	1	1	1	26		pMMR
GSM1012463	Female	68	T3	N0	M0	II	0		0	86	Wild-type	dMMR
GSM1012467	Female	76	T3	N0	M0	II	0		0	78	Mutant	pMMR
GSM1012468	Female	70	T3	N1	M0	III	1	16	0	86	Mutant	pMMR
GSM1012469	Male	69	T3	N0	M1	IV			1	37	Mutant	pMMR
GSM1012471	Male	31	T3	N0	M1	IV	1	6	1	41		pMMR
GSM1012474	Female	43	T3	N1	M0	III	0		0	66		pMMR
GSM1012478	Female	25	T3	N0	M0	II	0		0	32		dMMR
GSM1012479	Male	40	T2	N1	M0	III	0		0	60	Wild-type	pMMR
GSM1012486	Male	68	T3	N0	M0	II	0		1	40		pMMR
GSM1012488	Female	23	T3	N1	M0	III	0		0	69		pMMR
GSM1012492	Male	63	T3	N0	M0	II	1	11	0	79	Wild-type	pMMR
GSM1012499	Female	48	T3	N1	M0	III	1	17	0	78	Mutant	pMMR
GSM1012500	Female	75	T3	N1	M0	III	0		0	55		pMMR
GSM1012502	Male	57	T4	N1	M0	III	0		0	19		pMMR
GSM1012509	Female	87	T2	N0	M0	I	0		1	55		dMMR
GSM1012510	Female	70	T3	N0	M0	II	0		0	70		dMMR
GSM1012511	Female	65	T4	N1	M1	IV	0		0	53		pMMR
GSM1012513	Male	62	T3	N1	M0	III	1	19	1	44		pMMR
GSM1012525	Female	47	T3	N1	M1	IV			1	2	Mutant	pMMR
GSM1012526	Female	66	T4	N0	M1	IV	0		1	196	Mutant	pMMR
GSM1012527	Female	54	T4	N1	M1	IV	1	11	1	21	Wild-type	pMMR
GSM1012528	Female	78	T2	N0	M0	I	0		0	89	Wild-type	dMMR
GSM1012529	Male	58	T3	N0	M0	II	0		0	91	Mutant	pMMR
GSM1012531	Male	84	T3	N0	M0	II	0			0	Wild-type	pMMR
GSM1012532	Female	61	T2	N0	M0	I	0		0	79	Mutant	pMMR
GSM1012533	Female	45	T4	N1	M0	III	1	24	1	44	Mutant	pMMR
GSM1012535	Male	61	T3	N1	M1	IV			1	27	Mutant	pMMR
GSM1012538	Female	85	T2	N0	M1	IV	1	18	1	26	Wild-type	pMMR
GSM1012541	Female	51	T3	N0	M1	IV			1	9	Mutant	pMMR
GSM1012542	Male	77	T3	N1	M0	III	0		0	90	Mutant	pMMR
GSM1012543	Female	61	T3	N0	M0	II	0		0	201	Mutant	pMMR
GSM1012544	Female	77	T3	N1	M0	III	0		1	175	Mutant	pMMR
GSM1012546	Female	71	T2	N0	M0	I	0		1	196	Mutant	dMMR
GSM1012547	Female	65	T2	N0	M0	I	0			86	Wild-type	dMMR
GSM1012549	Female	80	T3	N1	M1	IV			0	1	Mutant	pMMR
GSM1012553	Female	71	T3	N0	M0	II	0			134	Mutant	pMMR
GSM1012558	Female	44	T4	N0	M0	II	1	131	1	156	Wild-type	dMMR
GSM1012561	Female	73	T3	N0	M0	II	0		0	76	Mutant	pMMR
GSM1012562	Female	73	T3	N0	M0	II	0		0	76	Mutant	pMMR
GSM1012564	Male	67	T3	N0	M0	II	0		0	85	Wild-type	pMMR
GSM1012565	Female	84	T3	N1	M0	III			1	100	Wild-type	pMMR
GSM1012567	Female	78	T3	N1	M0	III	1	26	1	27	Mutant	pMMR
GSM1012569	Male	61	T3	N0	M0	II	0		0	76	Mutant	pMMR
GSM1012570	Male	82	T3	N0	M1	IV			1	15	Wild-type	pMMR
GSM1012571	Male	57	T3	N0	M0	II	0		0	90	Mutant	dMMR
GSM1012572	Male	68	T3	N0	M0	II	0		1	137	Mutant	pMMR
GSM1012574	Male	58	T2	N1	M0	III	0			117	Mutant	pMMR
GSM1012576	Male	38	T3	N1	M1	IV			1	19	Mutant	pMMR
GSM1012577	Male	65	T3	N1	M1	IV			1	5	Wild-type	dMMR
GSM1012578	Female	65	T3	N0	M0	II	1	54	1	169	Mutant	pMMR
GSM1012579	Female	64	T2	N0	M0	I	0		0	203	Wild-type	pMMR
GSM1012580	Female	81	T3	N0	M0	II	0		1	87	Mutant	pMMR
GSM1012584	Male	79	T2	N0	M0	I	0		1	98	Wild-type	pMMR
GSM1012586	Female	82	T3	N0	M0	II	0		1	134	Wild-type	pMMR
GSM1012587	Female	37	T3	N1	M1	IV			1	8	Wild-type	pMMR
GSM1012588	Male	58	T2	N0	M0	I	0		1	69	Mutant	pMMR
GSM1012589	Male	61	T3	N1	M1	IV	0		1	12	Wild-type	dMMR
GSM1012591	Male	75	T3	N1	M0	III	0			27	Mutant	pMMR
GSM1012593	Male	63	T2	N0	M0	I	0		1	91	Mutant	pMMR
GSM1012597	Female	80	T3	N1	M0	III	0		1	120	Mutant	dMMR
GSM1012600	Female	66	T3	N1	M0	III	0		0	86	Mutant	pMMR
GSM1012602	Male	38	T3	N1	M0	III	1	12	1	19	Wild-type	pMMR
GSM1012604	Male	54	T3	N1	M1	IV	1	6	1	21	Wild-type	dMMR
GSM1012605	Male	45	T3	N1	M0	III	0			137	Mutant	dMMR
GSM1012611	Male	78	T4	N0	M0	II	0			80	Mutant	pMMR
GSM1012615	Female	59	T3	N1	M0	III	0		0	159	Wild-type	dMMR
GSM1012616	Female	74	T3	N1	M0	III	1	29	1	29	Mutant	dMMR
GSM1012617	Male	57	T2	N1	M0	III	0		0	97	Wild-type	dMMR
GSM1012618	Male	47	T2	N1	M1	IV			1	25	Mutant	pMMR
GSM1012619	Male	65	T3	N1	M0	III	0		1	113	Wild-type	dMMR
GSM1012620	Female	85	T1	N0	M0	I	0			66	Mutant	dMMR
GSM1012622	Male	62	T3	N1	M0	III	0		0	75	Mutant	dMMR
GSM1012624	Female	73	T3	N1	M0	III	0			72	Mutant	dMMR
GSM1012627	Female	19	T3	N1	M1	IV			1	7	Wild-type	dMMR
GSM1012629	Male	70	T3	N1	M1	IV			1	23	Mutant	pMMR
GSM1012631	Female	47	T3	N0	M0	II	0		0	148		dMMR
GSM1012634	Female	57	T3	N0	M0	II	0		0	125		dMMR
GSM1012635	Male	65	T3	N1	M1	IV	1	17	1	47	Mutant	pMMR
GSM1012639	Female	77	T3	N0	M1	IV			1	30	Wild-type	pMMR
GSM1012643	Male	44	T3	N1	M1	IV	1	6	1	23	Mutant	pMMR
GSM1012645	Female	23	T2	N0	M0	I	0		0	35		dMMR
GSM1012651	Male	39	T3	N0	M1	IV			1	18	Wild-type	pMMR

## Sheet: Clinlical features for GSE39582
Accession	RFS.time	RFS	Gender	Age	Tumor.location	Stage	MMR.status	Adjuvanttherapy
GSM971957	0	1	Male	34.5	distal	4	pMMR	No
GSM971958	0	1	Female	36.4	distal	4	pMMR	No
GSM971959	4	1	Male	36.9	proximal	2	pMMR	No
GSM971960	74	0	Female	38.2	distal	1	pMMR	No
GSM971961	1	1	Female	39.2	distal	4	pMMR	Yes
GSM971962	73	0	Male	60.9	proximal	3	dMMR	Yes
GSM971963	17	1	Male	78.2	proximal	2	dMMR	Yes
GSM971964	35	0	Female	35.4	distal	3	pMMR	No
GSM971965	33	0	Female	37.5	distal	2	pMMR	No
GSM971968	93	1	Female	44.9	proximal	2	pMMR	No
GSM971969	63	0	Male	30.2	distal	1	dMMR	No
GSM971970	86	0	Female	31.7	proximal	1	dMMR	No
GSM971971	65	0	Female	34.7	proximal	4	dMMR	No
GSM971972	75	0	Male	40.2	distal	1	dMMR	No
GSM971973	46	0	Male	24.9	distal	2	pMMR	No
GSM971974	56	0	Female	40.7	distal	4	pMMR	No
GSM971975	46	0	Female	41.9	distal	2	pMMR	No
GSM971977	49	0	Female	40.8	proximal	3	dMMR	No
GSM971978	109	0	Female	71.4	proximal	1	dMMR	No
GSM971979	53	0	Female	66.4	proximal	2	dMMR	No
GSM971980	59	0	Male	76.9	proximal	3	dMMR	No
GSM971981	48	0	Male	81.8	proximal	2	dMMR	No
GSM971982	42	0	Male	79.3	proximal	3	dMMR	No
GSM971983	87	0	Male	75.3	proximal	3	dMMR	No
GSM971984	5	1	Female	68	proximal	2	dMMR	No
GSM971985	7	0	Male	66.6	proximal	0	pMMR	No
GSM971986	68	0	Male	66.3	proximal	2	pMMR	No
GSM971987	68	0	Male	66.7	proximal	2	pMMR	No
GSM971988	15	1	Female	77.2	proximal	4	pMMR	No
GSM971989	16	1	Male	71.3	proximal	1	pMMR	No
GSM971990	12	0	Male	83.1	proximal	1	pMMR	No
GSM971991	55	0	Male	71.3	distal	2	pMMR	No
GSM971992	20	0	Male	85.6	distal	2	pMMR	No
GSM971993	56	0	Male	67.5	distal	2	pMMR	No
GSM971994	43	0	Male	80.9	proximal	2	pMMR	No
GSM971995	25	0	Female	61.8	distal	2	pMMR	No
GSM971996	76	0	Female	63	proximal	3	pMMR	No
GSM971997	89	0	Male	72	proximal	3	pMMR	No
GSM971998	18	1	Male	74.8	proximal	3	pMMR	No
GSM971999	1	0	Male	61.5	distal	3	pMMR	No
GSM972000	9	1	Female	76.4	distal	3	pMMR	Yes
GSM972001	73	0	Male	71.5	distal	3	pMMR	No
GSM972002	25	1	Male	77.8	distal	3	pMMR	No
GSM972003	0	1	Male	64.6	proximal	4	pMMR	Yes
GSM972004	89	0	Female	62.9	proximal	4	pMMR	No
GSM972005	0	1	Male	66.1	proximal	4	pMMR	No
GSM972006	0	1	Female	67.5	distal	4	pMMR	Yes
GSM972007	2	0	Male	71	proximal	4	pMMR	No
GSM972008	2	1	Male	67.3	distal	4	pMMR	No
GSM972009	0	1	Male	68.1	distal	4	pMMR	No
GSM972010	10	1	Male	74.5	distal	4	pMMR	No
GSM972011	18	1	Female	75.3	distal	4	pMMR	No
GSM972012	101	0	Female	86.8	proximal	4	pMMR	No
GSM972013	43	0	Female	89.4	distal	4	pMMR	No
GSM972014	0	1	Male	65.8	distal	4	pMMR	Yes
GSM972015	91	0	Female	92.4	distal	2	dMMR	No
GSM972016	14	1	Female	74.5	proximal	2	dMMR	No
GSM972017	43	0	Female	73	proximal	3	pMMR	Yes
GSM972018	117	0	Female	68	distal	3	pMMR	Yes
GSM972019	21	1	Male	54	proximal	3	pMMR	Yes
GSM972020	9	1	Female	49	distal	3	pMMR	Yes
GSM972021	5	1	Female	58	distal	3	pMMR	Yes
GSM972022	82	0	Female	76	proximal	3	pMMR	Yes
GSM972023	6	1	Female	59	distal	3	pMMR	Yes
GSM972024	37	1	Male	62	distal	3	pMMR	Yes
GSM972025	53	0	Male	49	distal	3	pMMR	Yes
GSM972026	32	1	Male	75	distal	3	pMMR	Yes
GSM972027	94	0	Female	70	proximal	3	pMMR	Yes
GSM972028	78	0	Female	46	proximal	3	pMMR	Yes
GSM972029	36	0	Male	58	distal	3	pMMR	Yes
GSM972030	52	0	Female	68	proximal	3	pMMR	Yes
GSM972031	55	0	Male	81	distal	2	pMMR	No
GSM972032	60	0	Female	64	proximal	2	pMMR	No
GSM972033	50	0	Female	45	distal	2	pMMR	No
GSM972034	50	0	Male	77	proximal	2	pMMR	No
GSM972035	39	0	Female	94	proximal	2	pMMR	No
GSM972036	50	0	Female	47	proximal	2	pMMR	No
GSM972037	33	0	Male	78	proximal	2	pMMR	No
GSM972038	1	0	Male	61	distal	2	pMMR	No
GSM972039	0	1	Male	65	distal	4	pMMR	Yes
GSM972040	63	0	Male	81	distal	2	pMMR	No
GSM972041	55	0	Male	78	distal	2	pMMR	No
GSM972042	51	0	Male	83	proximal	2	pMMR	No
GSM972043	0	1	Male	56	distal	4	pMMR	Yes
GSM972044	42	0	Male	58	proximal	2	pMMR	Yes
GSM972045	0	1	Male	71	proximal	4	pMMR	Yes
GSM972046	21	1	Male	54	distal	2	pMMR	No
GSM972047	33	0	Female	93	proximal	2	pMMR	No
GSM972048	0	1	Female	50	distal	4	pMMR	Yes
GSM972049	26	0	Male	79	proximal	2	pMMR	No
GSM972050	19	0	Female	75	distal	2	pMMR	No
GSM972051	0	1	Female	34	distal	4	pMMR	Yes
GSM972052	15	0	Male	68	distal	2	pMMR	No
GSM972053	29	0	Male	55	proximal	2	pMMR	No
GSM972054	26	0	Male	82	proximal	2	pMMR	No
GSM972062	0	1	Female	43	distal	2	pMMR	Yes
GSM972086	43	0	Male	81	distal	2	pMMR	No
GSM972087	8	1	Female	84	proximal	2	pMMR	No
GSM972088	79	0	Female	73	distal	2	pMMR	No
GSM972089	87	0	Female	68	proximal	2	pMMR	No
GSM972090	69	0	Female	72	distal	2	pMMR	No
GSM972091	45	1	Male	67	distal	2	pMMR	No
GSM972092	47	0	Female	76	distal	2	pMMR	No
GSM972093	74	0	Female	55	distal	2	pMMR	Yes
GSM972094	61	0	Female	67	proximal	2	pMMR	No
GSM972095	67	0	Male	50	distal	2	pMMR	No
GSM972096	3	1	Female	63	distal	3	pMMR	Yes
GSM972097	12	1	Male	64	proximal	3	pMMR	Yes
GSM972098	15	0	Male	66	distal	3	pMMR	Yes
GSM972099	15	0	Male	78	distal	3	pMMR	Yes
GSM972100	25	0	Female	71	proximal	3	pMMR	Yes
GSM972101	21	1	Male	56	distal	3	pMMR	Yes
GSM972102	46	0	Male	22	distal	3	pMMR	Yes
GSM972103	28	1	Male	66	distal	3	pMMR	Yes
GSM972104	41	0	Female	72	proximal	3	pMMR	Yes
GSM972105	32	0	Male	53	distal	3	pMMR	Yes
GSM972106	9	1	Female	96	distal	3	pMMR	Yes
GSM972107	60	0	Male	76	distal	3	pMMR	Yes
GSM972108	103	0	Male	64	distal	3	pMMR	Yes
GSM972109	36	0	Male	96	proximal	3	pMMR	Yes
GSM972110	4	1	Male	76	proximal	3	pMMR	Yes
GSM972111	13	1	Male	63	distal	3	pMMR	Yes
GSM972112	32	0	Female	64	proximal	3	pMMR	Yes
GSM972113	18	1	Female	63	proximal	3	pMMR	Yes
GSM972114	46	0	Male	73	proximal	3	pMMR	Yes
GSM972115	11	1	Female	59	distal	3	pMMR	Yes
GSM972116	2	1	Female	79	distal	3	pMMR	Yes
GSM972118	19	1	Male	64	distal	3	pMMR	Yes
GSM972119	25	1	Male	96	distal	3	pMMR	Yes
GSM972120	36	0	Female	96	proximal	3	pMMR	Yes
GSM972121	35	0	Male	96	distal	3	pMMR	Yes
GSM972122	19	1	Female	97	proximal	3	pMMR	Yes
GSM972123	71	0	Male	53	proximal	2	pMMR	No
GSM972124	75	0	Female	49	distal	2	pMMR	Yes
GSM972125	14	1	Female	64	distal	2	pMMR	Yes
GSM972126	63	0	Male	61	distal	2	pMMR	No
GSM972127	85	0	Female	66	distal	2	pMMR	No
GSM972128	93	0	Male	64	distal	2	pMMR	Yes
GSM972129	11	0	Male	76	distal	2	pMMR	No
GSM972130	55	0	Male	76	distal	2	pMMR	No
GSM972131	86	0	Female	78	proximal	2	pMMR	No
GSM972132	61	0	Female	87	distal	2	pMMR	No
GSM972133	27	1	Male	64	distal	3	pMMR	Yes
GSM972134	7	1	Male	74	distal	3	pMMR	No
GSM972135	4	1	Female	78	distal	2	pMMR	No
GSM972136	61	1	Male	54	distal	3	pMMR	Yes
GSM972137	9	1	Male	68	distal	2	pMMR	Yes
GSM972138	45	1	Male	77	distal	2	pMMR	No
GSM972139	38	1	Female	69	distal	3	pMMR	Yes
GSM972140	56	1	Male	64	distal	2	pMMR	No
GSM972141	15	1	Male	58	distal	3	pMMR	Yes
GSM972142	2	1	Female	86	proximal	3	pMMR	No
GSM972143	154	0	Male	57	distal	2	pMMR	No
GSM972144	121	0	Female	63	distal	2	pMMR	No
GSM972145	135	0	Female	63	distal	3	pMMR	Yes
GSM972146	66	0	Male	60	distal	3	pMMR	Yes
GSM972147	140	0	Male	79	distal	2	pMMR	No
GSM972148	127	0	Male	59	distal	3	pMMR	Yes
GSM972149	132	0	Male	64	distal	2	pMMR	No
GSM972150	109	0	Female	55	distal	3	pMMR	Yes
GSM972151	77	0	Female	75	distal	3	pMMR	Yes
GSM972152	56	0	Female	70	proximal	3	pMMR	Yes
GSM972153	66	0	Male	71	distal	2	pMMR	No
GSM972154	3	1	Female	49	distal	3	pMMR	Yes
GSM972155	6	1	Male	42	distal	3	pMMR	Yes
GSM972156	112	0	Male	67	distal	3	pMMR	Yes
GSM972157	118	0	Male	57	distal	3	pMMR	Yes
GSM972158	120	0	Female	45	proximal	3	pMMR	Yes
GSM972159	93	0	Male	67	proximal	3	pMMR	Yes
GSM972160	39	1	Male	73	distal	2	pMMR	No
GSM972161	9	1	Female	91	distal	2	pMMR	No
GSM972162	77	0	Female	73	distal	3	pMMR	Yes
GSM972163	41	0	Male	71	distal	2	pMMR	Yes
GSM972164	3	1	Male	70	distal	3	pMMR	Yes
GSM972165	36	1	Male	67	proximal	2	pMMR	No
GSM972166	3	1	Female	42	distal	3	pMMR	Yes
GSM972167	36	1	Male	47	distal	2	pMMR	No
GSM972168	4	1	Male	76	proximal	3	pMMR	No
GSM972169	164	0	Male	50	distal	2	pMMR	No
GSM972170	73	0	Female	67	distal	3	pMMR	No
GSM972171	130	0	Female	70	proximal	3	pMMR	No
GSM972172	4	1	Female	88	proximal	2	pMMR	No
GSM972173	15	1	Female	59	distal	2	pMMR	Yes
GSM972174	97	0	Male	75	distal	3	pMMR	Yes
GSM972175	28	1	Female	83	distal	3	pMMR	No
GSM972176	35	1	Female	85	proximal	3	pMMR	No
GSM972182	23	1	Male	53	distal	2	pMMR	No
GSM972187	9	1	Male	62	proximal	2	pMMR	No
GSM972188	11	1	Female	58	distal	3	pMMR	Yes
GSM972189	192	0	Male	63	proximal	3	pMMR	No
GSM972190	108	0	Male	68	distal	2	pMMR	Yes
GSM972191	122	0	Male	49	distal	3	pMMR	Yes
GSM972192	158	0	Female	72	proximal	2	pMMR	No
GSM972193	73	0	Female	51	distal	3	pMMR	Yes
GSM972194	83	0	Male	43	distal	3	pMMR	Yes
GSM972195	120	0	Female	54	proximal	2	pMMR	Yes
GSM972196	73	0	Female	69	proximal	2	pMMR	No
GSM972197	50	0	Female	78	proximal	2	pMMR	No
GSM972198	57	0	Female	52	distal	3	pMMR	Yes
GSM972199	66	0	Male	73	distal	3	pMMR	Yes
GSM972200	54	0	Male	61	distal	2	pMMR	No
GSM972201	67	0	Male	78	proximal	3	pMMR	Yes
GSM972202	53	0	Female	57	distal	3	pMMR	Yes
GSM972203	54	0	Female	66	distal	3	pMMR	Yes
GSM972207	34	1	Male	65	distal	3	pMMR	Yes
GSM972211	57	0	Male	65	distal	3	pMMR	Yes
GSM972215	47	0	Female	73	proximal	3	pMMR	Yes
GSM972220	1	0	Male	81	proximal	3	dMMR	No
GSM972221	65	0	Female	75	proximal	2	dMMR	No
GSM972222	57	0	Female	69	proximal	2	dMMR	No
GSM972223	33	0	Male	78	proximal	2	dMMR	No
GSM972225	37	0	Male	51	distal	2	pMMR	Yes
GSM972226	20	0	Male	57	proximal	2	dMMR	No
GSM972227	20	0	Male	61	proximal	4	pMMR	Yes
GSM972228	1	0	Male	68	proximal	2	pMMR	No
GSM972229	0	0	Female	81	distal	2	dMMR	No
GSM972230	27	0	Male	55	distal	3	pMMR	Yes
GSM972231	14	0	Male	54	distal	4	pMMR	Yes
GSM972232	21	0	Male	69	distal	4	pMMR	Yes
GSM972233	15	0	Male	67	distal	2	pMMR	No
GSM972234	10	0	Male	79	proximal	4	pMMR	Yes
GSM972235	7	0	Female	57	distal	3	pMMR	Yes
GSM972236	12	0	Male	71	distal	4	pMMR	Yes
GSM972237	25	0	Female	55	distal	1	pMMR	No
GSM972238	19	0	Female	53	distal	3	pMMR	Yes
GSM972239	14	0	Male	59	distal	2	pMMR	No
GSM972240	14	0	Female	67	distal	4	pMMR	Yes
GSM972241	17	0	Male	61	distal	2	dMMR	No
GSM972242	17	0	Male	69	proximal	1	pMMR	No
GSM972243	2	0	Male	66	distal	2	pMMR	No
GSM972244	14	0	Female	51	distal	1	pMMR	No
GSM972245	0	0	Male	77	distal	4	pMMR	No
GSM972246	0	0	Female	92	distal	3	pMMR	No
GSM972247	6	0	Male	79	distal	2	pMMR	No
GSM972248	14	0	Male	58	proximal	2	pMMR	No
GSM972249	14	0	Female	74	proximal	1	pMMR	No
GSM972250	12	0	Male	52	distal	3	pMMR	Yes
GSM972251	7	0	Male	57	distal	4	pMMR	Yes
GSM972252	16	0	Female	37	proximal	4	pMMR	Yes
GSM972253	16	0	Female	56	proximal	4	pMMR	Yes
GSM972254	9	1	Female	77	distal	4	pMMR	Yes
GSM972255	5	0	Female	81	proximal	2	pMMR	No
GSM972256	13	1	Female	63	distal	4	pMMR	Yes
GSM972257	9	1	Female	88	distal	2	pMMR	No
GSM972258	0	0	Female	77	distal	2	pMMR	No
GSM972259	29	0	Female	72	distal	2	pMMR	Yes
GSM972260	13	0	Male	70	distal	4	pMMR	Yes
GSM972261	7	0	Female	79	proximal	3	dMMR	No
GSM972263	76	0	Male	32	distal	3	dMMR	Yes
GSM972264	73	0	Male	46	proximal	2	dMMR	No
GSM972265	60	0	Female	78	proximal	3	dMMR	Yes
GSM972266	20	0	Male	56	distal	4	dMMR	Yes
GSM972267	67	0	Male	82	distal	2	pMMR	No
GSM972268	48	0	Male	67	distal	3	pMMR	Yes
GSM972269	79	0	Male	70	proximal	1	pMMR	No
GSM972270	65	0	Female	75	proximal	2	dMMR	No
GSM972271	13	1	Male	92	proximal	3	pMMR	No
GSM972272	15	0	Female	47	proximal	4	pMMR	Yes
GSM972273	16	0	Male	84	distal	0	pMMR	No
GSM972274	57	0	Female	91	proximal	3	dMMR	No
GSM972275	3	1	Male	76	proximal	2	dMMR	No
GSM972276	43	0	Male	59	proximal	3	dMMR	Yes
GSM972277	51	0	Female	88	proximal	2	dMMR	No
GSM972278	45	0	Female	72	proximal	1	dMMR	No
GSM972279	52	0	Female	67	proximal	3	dMMR	Yes
GSM972280	46	0	Female	79	proximal	2	dMMR	No
GSM972281	56	0	Male	64	distal	1	pMMR	No
GSM972282	51	0	Female	79	distal	1	dMMR	No
GSM972283	51	0	Male	65	proximal	2	dMMR	No
GSM972284	27	0	Female	63	distal	4	pMMR	Yes
GSM972285	2	0	Male	71	distal	2	dMMR	No
GSM972286	37	0	Male	24	proximal	2	dMMR	No
GSM972287	43	0	Male	77	proximal	2	dMMR	No
GSM972288	35	0	Male	53	distal	4	pMMR	Yes
GSM972289	17	0	Male	72	proximal	4	pMMR	Yes
GSM972290	39	0	Female	70	distal	1	dMMR	No
GSM972291	10	1	Male	46	distal	3	dMMR	Yes
GSM972292	25	0	Female	62	proximal	2	dMMR	No
GSM972294	25	0	Male	74	distal	2	dMMR	No
GSM972295	61	0	Male	68	proximal	3	pMMR	Yes
GSM972296	22	0	Female	77	distal	0	dMMR	No
GSM972297	46	0	Male	77	proximal	1	pMMR	No
GSM972299	41	0	Female	54	distal	4	pMMR	Yes
GSM972300	41	0	Male	75	proximal	0	pMMR	No
GSM972301	105	0	Male	74	distal	3	pMMR	No
GSM972302	27	0	Male	79	proximal	3	pMMR	No
GSM972303	19	0	Female	80	distal	1	pMMR	No
GSM972304	30	0	Female	60	distal	2	pMMR	Yes
GSM972305	31	0	Female	82	proximal	3	dMMR	No
GSM972306	56	0	Male	70	distal	2	pMMR	Yes
GSM972307	82	0	Female	71	proximal	2	pMMR	Yes
GSM972308	92	0	Female	79	proximal	3	pMMR	No
GSM972309	95	0	Male	78	proximal	2	pMMR	Yes
GSM972310	25	0	Female	80	proximal	3	pMMR	No
GSM972311	106	0	Male	55	distal	2	pMMR	Yes
GSM972312	97	0	Male	71	distal	2	pMMR	No
GSM972313	91	0	Female	83	distal	1	pMMR	No
GSM972314	46	0	Female	86	proximal	3	dMMR	No
GSM972315	84	0	Female	60	distal	1	pMMR	No
GSM972316	83	0	Female	77	proximal	2	dMMR	No
GSM972317	5	1	Male	85	proximal	2	dMMR	No
GSM972318	36	0	Female	84	proximal	2	pMMR	No
GSM972319	78	0	Female	71	distal	2	pMMR	Yes
GSM972320	10	1	Male	64	distal	3	pMMR	No
GSM972321	9	0	Male	52	distal	3	pMMR	No
GSM972322	66	1	Male	46	distal	2	pMMR	Yes
GSM972323	80	0	Female	67	distal	3	pMMR	Yes
GSM972324	82	0	Male	72	distal	2	pMMR	No
GSM972325	53	1	Male	55	proximal	3	pMMR	No
GSM972326	85	0	Female	71	distal	2	pMMR	Yes
GSM972327	83	0	Male	60	proximal	2	pMMR	No
GSM972328	78	1	Male	74	distal	3	pMMR	Yes
GSM972329	78	0	Male	61	distal	2	pMMR	No
GSM972330	86	0	Female	79	proximal	2	dMMR	No
GSM972331	75	0	Male	79	distal	2	pMMR	No
GSM972332	87	0	Female	72	distal	2	dMMR	No
GSM972333	80	0	Male	49	distal	2	pMMR	Yes
GSM972334	77	0	Female	79	proximal	3	dMMR	Yes
GSM972335	46	0	Male	73	distal	1	pMMR	No
GSM972336	50	0	Male	63	distal	3	pMMR	Yes
GSM972337	41	0	Female	80	proximal	3	dMMR	No
GSM972338	74	0	Male	69	distal	2	pMMR	Yes
GSM972339	76	0	Male	67	proximal	3	pMMR	Yes
GSM972340	48	1	Male	75	distal	2	pMMR	No
GSM972341	69	0	Female	89	distal	3	pMMR	No
GSM972342	28	0	Male	78	distal	1	pMMR	No
GSM972343	52	0	Male	86	proximal	2	pMMR	No
GSM972344	75	0	Female	70	distal	2	pMMR	No
GSM972345	41	1	Male	83	proximal	3	pMMR	No
GSM972346	72	0	Female	82	distal	3	dMMR	No
GSM972347	7	0	Female	73	distal	2	pMMR	No
GSM972348	62	0	Male	60	distal	2	pMMR	Yes
GSM972349	5	0	Female	79	proximal	3	pMMR	Yes
GSM972352	74	1	Male	66	distal	3	pMMR	Yes
GSM972353	133	0	Female	46	proximal	2	dMMR	Yes
GSM972354	23	1	Female	68	proximal	3	pMMR	No
GSM972355	17	1	Male	72	distal	2	pMMR	Yes
GSM972357	42	0	Female	88	distal	2	pMMR	No
GSM972358	81	0	Female	53	distal	2	pMMR	Yes
GSM972359	12	1	Female	56	proximal	2	pMMR	Yes
GSM972360	141	0	Female	54	distal	3	pMMR	Yes
GSM972361	18	1	Female	72	distal	3	pMMR	Yes
GSM972362	98	0	Male	50	proximal	3	pMMR	Yes
GSM972363	140	0	Female	68	distal	3	pMMR	Yes
GSM972364	103	0	Female	71	proximal	3	pMMR	Yes
GSM972365	47	0	Female	59	proximal	3	pMMR	Yes
GSM972366	14	1	Male	50	proximal	3	pMMR	Yes
GSM972367	95	0	Male	72	distal	3	pMMR	Yes
GSM972368	92	0	Female	70	distal	3	pMMR	Yes
GSM972369	18	1	Male	58	distal	3	pMMR	Yes
GSM972370	32	1	Female	73	distal	3	pMMR	Yes
GSM972371	81	0	Male	47	proximal	3	pMMR	Yes
GSM972372	33	1	Male	59	proximal	3	pMMR	Yes
GSM972373	37	1	Male	66	proximal	3	pMMR	Yes
GSM972374	90	0	Male	65	distal	3	pMMR	Yes
GSM972375	117	0	Female	46	proximal	3	pMMR	Yes
GSM972376	87	0	Female	73	distal	3	pMMR	Yes
GSM972377	82	0	Female	59	distal	3	pMMR	Yes
GSM972378	86	0	Male	78	proximal	3	pMMR	Yes
GSM972379	95	0	Female	63	distal	3	pMMR	Yes
GSM972380	6	1	Female	64	proximal	3	pMMR	Yes
GSM972381	27	1	Male	63	distal	2	pMMR	Yes
GSM972382	37	1	Male	58	proximal	2	pMMR	No
GSM972383	92	0	Female	70	distal	2	pMMR	No
GSM972384	106	0	Male	61	distal	2	pMMR	No
GSM972385	63	0	Male	70	distal	2	pMMR	No
GSM972386	90	0	Female	77	proximal	2	pMMR	No
GSM972387	24	1	Male	62	distal	2	pMMR	No
GSM972388	83	0	Female	75	distal	2	pMMR	No
GSM972389	93	0	Male	77	proximal	2	pMMR	No
GSM972390	6	1	Male	87	proximal	3	dMMR	No
GSM972391	43	1	Male	68	proximal	2	dMMR	No
GSM972392	21	1	Female	75	proximal	2	pMMR	No
GSM972393	5	1	Male	76	proximal	2	pMMR	No
GSM972394	6	1	Male	81	distal	3	pMMR	No
GSM972395	147	0	Male	64	distal	3	pMMR	Yes
GSM972396	107	0	Male	72	proximal	2	pMMR	No
GSM972397	105	0	Female	83	distal	2	pMMR	No
GSM972398	64	0	Male	65	distal	2	pMMR	No
GSM972399	90	0	Female	54	distal	3	pMMR	No
GSM972400	8	1	Female	67.8	distal	4	pMMR	Yes
GSM972401	0	0	Male	69	proximal	2	pMMR	No
GSM972411	125	0	Female	48	distal	3	pMMR	Yes
GSM972412	5	1	Male	78	proximal	3	pMMR	Yes
GSM972413	16	1	Male	66	distal	3	pMMR	Yes
GSM972414	53	0	Female	52	distal	2	pMMR	No
GSM972415	8	1	Male	69	distal	3	pMMR	Yes
GSM972416	5	1	Male	49	distal	2	pMMR	Yes
GSM972417	146	0	Male	59	distal	2	pMMR	Yes
GSM972418	70	0	Male	64	distal	2	pMMR	No
GSM972419	30	1	Female	85	distal	3	pMMR	No
GSM972420	6	1	Male	83	proximal	3	pMMR	No
GSM972424	104	0	Male	70	distal	2	pMMR	Yes
GSM972425	59	0	Female	72	proximal	3	pMMR	Yes
GSM972426	81	0	Male	49	proximal	2	pMMR	Yes
GSM972427	53	0	Male	63	distal	2	pMMR	No
GSM972428	55	0	Male	62	distal	3	pMMR	Yes
GSM972429	62	0	Male	64	distal	3	pMMR	Yes
GSM972430	53	0	Female	43	proximal	2	pMMR	Yes
GSM972431	54	0	Male	59	proximal	3	pMMR	Yes
GSM972440	52	0	Male	50	distal	2	pMMR	Yes
GSM972443	48	0	Male	49	distal	2	dMMR	No
GSM972445	35	0	Male	48	proximal	2	dMMR	No
GSM972447	31	0	Male	71	proximal	2	dMMR	No
GSM972449	19	1	Female	51	proximal	3	pMMR	Yes
GSM972450	19	1	Male	80	distal	2	pMMR	No
GSM972451	97	0	Male	58	distal	2	pMMR	No
GSM972453	100	0	Female	51	proximal	3	pMMR	Yes
GSM972454	75	0	Male	62	distal	1	pMMR	No
GSM972455	74	0	Female	89	proximal	3	dMMR	No
GSM972456	0	0	Female	82	distal	2	pMMR	No
GSM972457	34	1	Female	74	distal	3	pMMR	Yes
GSM972458	17	0	Male	65	proximal	2	dMMR	No
GSM972459	12	0	Male	80	proximal	2	pMMR	No
GSM972460	96	0	Female	70	distal	2	pMMR	Yes
GSM972461	96	0	Male	56	distal	2	pMMR	No
GSM972462	88	0	Male	72	distal	1	pMMR	No
GSM972464	86	0	Female	76	distal	1	pMMR	No
GSM972466	75	0	Female	73	proximal	3	pMMR	Yes
GSM972467	72	0	Male	54	distal	3	pMMR	Yes
GSM972468	24	0	Male	73	distal	2	pMMR	No
GSM972469	86	0	Male	69	distal	1	pMMR	No
GSM972470	85	0	Male	50	proximal	2	dMMR	Yes
GSM972472	80	0	Male	58	proximal	2	pMMR	Yes
GSM972473	45	1	Male	67	distal	2	pMMR	No
GSM972474	9	1	Female	49	distal	3	pMMR	Yes
GSM972475	87	0	Female	68	distal	2	pMMR	No
GSM972476	64	0	Male	61	distal	3	pMMR	Yes
GSM972477	81	0	Male	75	proximal	2	pMMR	No
GSM972478	69	0	Male	80	distal	2	pMMR	No
GSM972479	3	0	Male	79	proximal	3	pMMR	No
GSM972480	69	0	Male	78	proximal	2	pMMR	No
GSM972481	65	0	Male	67	distal	3	pMMR	Yes
GSM972482	42	0	Female	90	proximal	2	pMMR	No
GSM972483	23	1	Female	80	distal	2	pMMR	No
GSM972484	76	0	Male	68	distal	2	pMMR	Yes
GSM972485	75	0	Male	69	proximal	2	pMMR	No
GSM972486	33	0	Male	87	proximal	2	dMMR	No
GSM972488	49	0	Male	65	proximal	2	pMMR	No
GSM972489	74	0	Female	77	proximal	2	pMMR	No
GSM972490	74	0	Male	67	distal	2	pMMR	No
GSM972491	70	0	Male	74	distal	2	pMMR	No
GSM972492	68	0	Male	69	proximal	1	pMMR	No
GSM972493	59	0	Female	89	proximal	2	pMMR	No
GSM972494	57	0	Female	43	distal	1	dMMR	No
GSM972495	18	1	Female	69	proximal	3	pMMR	Yes
GSM972496	142	0	Female	65	distal	1	pMMR	No
GSM972497	1	0	Female	77	distal	3	pMMR	No
GSM972498	19	1	Female	50	distal	3	pMMR	No
GSM972499	72	0	Male	82	proximal	3	dMMR	Yes
GSM972501	106	0	Female	76	distal	3	pMMR	No
GSM972502	131	0	Male	69	distal	2	pMMR	No
GSM972503	146	0	Female	42	distal	2	pMMR	Yes
GSM972504	24	1	Male	80	distal	3	pMMR	No
GSM972505	144	0	Male	69	distal	2	pMMR	No
GSM972506	141	0	Male	68	distal	2	pMMR	No
GSM972507	42	0	Female	83	proximal	3	dMMR	No
GSM972508	134	0	Female	69	distal	1	pMMR	No
GSM972509	14	0	Female	73	distal	1	pMMR	No
GSM972510	86	0	Male	89	distal	2	pMMR	No
GSM972511	47	0	Male	75	proximal	3	pMMR	Yes
GSM972512	4	1	Male	62	proximal	3	pMMR	Yes
GSM972513	13	1	Male	85	proximal	3	pMMR	No
GSM972515	118	0	Female	72	distal	2	pMMR	No
GSM972516	66	0	Male	82	distal	2	pMMR	No
GSM972517	32	1	Female	88	distal	2	pMMR	No
GSM972518	15	1	Female	82	proximal	3	pMMR	No
GSM972519	11	1	Male	58	distal	2	pMMR	No
GSM972520	62	0	Male	76	distal	3	pMMR	Yes
GSM972521	76	0	Female	90	proximal	2	pMMR	No
GSM972522	99	0	Female	53	proximal	2	pMMR	Yes

## Sheet: Clinlical features for GSE39084
Accession	RFS.time	RFS	RFS.meta.time	RFS.meta	Gender	Age	Tumor.location	Stage	MMR.status	1:RELAPSE.LOCAL.DATE	1:RELAPSE.METASTASIS.DATE
GSM955440	9	1	8.8	1	Male	34.5	distal	Stage IV	pMMR	NA	NA
GSM955441	0	1	0	1	Female	36.4	distal	Stage IV	pMMR	NA	NA
GSM955442	4.2	1	53.67	0	Male	36.9	proximal	Stage II	pMMR	NA	NA
GSM955443	75.5	0	75.5	0	Female	38.2	distal	Stage I	pMMR	NA	NA
GSM955444	98.17	0	98.17	0	Female	38.8	distal	Stage I	pMMR	NA	NA
GSM955446	1.03	1	25.9	1	Female	39.2	distal	Stage IV	pMMR	NA	NA
GSM955447	74.1	0	74.1	0	Male	60.9	proximal	Stage III	dMMR	NA	NA
GSM955448	17.47	1	20.3	0	Male	78.2	proximal	Stage II	dMMR	NA	NA
GSM955449	29.67	1	29.67	1	Female	45	distal	Stage IV	pMMR	NA	NA
GSM955450	0	1	0	1	Female	29.6	distal	Stage IV	pMMR	NA	NA
GSM955451	72.47	0	72.47	0	Male	33.5	distal	Stage II	pMMR	NA	NA
GSM955452	36	0	36	0	Female	35.4	distal	Stage III	pMMR	NA	NA
GSM955453	34.17	0	34.17	0	Female	37.5	distal	Stage II	pMMR	NA	NA
GSM955454	64.8	0	64.8	0	Female	40.5	distal	Stage III	pMMR	NA	NA
GSM955456	96.77	0	96.77	0	Female	43.5	distal	Stage III	pMMR	NA	NA
GSM955457	95.3	1	114.6	1	Female	44.9	proximal	Stage II	pMMR	NA	NA
GSM955458	64.77	0	64.77	0	Male	30.2	distal	Stage I	dMMR	NA	NA
GSM955459	88	0	88	0	Female	31.7	proximal	Stage I	dMMR	NA	NA
GSM955460	66.73	0	66.73	0	Female	34.7	proximal	Stage IV	dMMR	NA	NA
GSM955461	76.73	0	76.73	0	Male	40.2	distal	Stage I	dMMR	NA	NA
GSM955462	47.1	0	47.1	0	Male	24.9	distal	Stage II	pMMR	NA	NA
GSM955463	57.27	0	57.27	0	Female	40.7	distal	Stage IV	pMMR	NA	NA
GSM955464	47.67	0	47.67	0	Female	41.9	distal	Stage II	pMMR	NA	NA
GSM955465	37.1	0	37.1	0	Female	45.2	distal	Stage II	pMMR	NA	NA
GSM955466	50.3	0	50.3	0	Female	40.8	proximal	Stage III	dMMR	NA	NA
GSM955467	111.03	0	111.03	0	Female	71.4	proximal	Stage I	dMMR	NA	NA
GSM955468	54.1	0	54.1	0	Female	66.4	proximal	Stage II	dMMR	NA	NA
GSM955469	59.87	0	59.87	0	Male	76.9	proximal	Stage III	dMMR	NA	NA
GSM955470	49.07	0	49.07	0	Male	81.8	proximal	Stage II	dMMR	NA	NA
GSM955471	42.97	0	42.97	0	Male	79.3	proximal	Stage III	dMMR	NA	NA
GSM955472	88.47	0	88.47	0	Male	75.3	proximal	Stage III	dMMR	NA	NA
GSM955473	5.13	1	82.47	0	Female	68	proximal	Stage II	dMMR	NA	NA
GSM955474	7.93	0	7.93	0	Male	66.6	proximal	Stage I	pMMR	NA	NA
GSM955475	69.87	0	69.87	0	Male	66.3	proximal	Stage II	pMMR	NA	NA
GSM955476	69.87	0	69.87	0	Male	66.7	proximal	Stage II	pMMR	NA	NA
GSM955477	15.9	1	15.9	1	Female	77.2	proximal	Stage IV	pMMR	NA	NA
GSM955478	16.57	1	24.43	1	Male	71.3	proximal	Stage I	pMMR	NA	NA
GSM955479	12.87	0	12.87	0	Male	83.1	proximal	Stage I	pMMR	NA	NA
GSM955480	56.47	0	56.47	0	Male	71.3	distal	Stage II	pMMR	NA	NA
GSM955481	10.7	1	10.7	1	Female	72.5	distal	Stage II	pMMR	NA	NA
GSM955482	21.3	0	21.3	0	Male	85.6	distal	Stage II	pMMR	NA	NA
GSM955483	57.2	0	57.2	0	Male	67.5	distal	Stage II	pMMR	NA	NA
GSM955484	44.03	0	44.03	0	Male	80.9	proximal	Stage II	pMMR	NA	2001-01-10
GSM955485	99.03	0	99.03	0	Female	70.7	distal	Stage II	pMMR	2002-01-01	NA
GSM955486	25.9	0	25.9	0	Female	61.8	distal	Stage II	pMMR	NA	2004-09-06
GSM955487	77.5	0	77.5	0	Female	63	proximal	Stage III	pMMR	2005-08-15	NA
GSM955488	90.43	0	90.43	0	Male	72	proximal	Stage III	pMMR	NA	2002-08-07
GSM955489	18.63	1	18.63	1	Male	74.8	proximal	Stage III	pMMR	NA	NA
GSM955490	10.97	1	10.97	1	Male	60.8	distal	Stage III	pMMR	2002-07-05	NA
GSM955491	1.6	0	1.6	0	Male	61.5	distal	Stage III	pMMR	2006-07-15	2006-07-15
GSM955492	9.53	1	9.53	1	Female	76.4	distal	Stage III	pMMR	NA	NA
GSM955493	74.2	0	74.2	0	Male	71.5	distal	Stage III	pMMR	NA	2003-06-10
GSM955494	25.83	1	26.53	0	Male	77.8	distal	Stage III	pMMR	NA	2003-01-07
GSM955495	0	1	0	1	Male	64.6	proximal	Stage IV	pMMR	NA	2003-01-01
GSM955496	90.3	0	90.3	0	Female	62.9	proximal	Stage IV	pMMR	NA	2002-10-23
GSM955497	0	1	0	1	Male	66.1	proximal	Stage IV	pMMR	2008-02-12	NA
GSM955498	0	1	0	1	Female	67.5	distal	Stage IV	pMMR	2001-07-22	NA
GSM955499	2.13	0	2.13	0	Male	71	proximal	Stage IV	pMMR	NA	2001-10-01
GSM955500	2.03	1	73.83	0	Male	67.3	distal	Stage IV	pMMR	NA	2001-01-18
GSM955501	8.57	1	8.57	1	Female	67.8	distal	Stage IV	pMMR	NA	2004-06-18
GSM955502	4	1	4	1	Male	68.1	distal	Stage IV	pMMR	NA	2004-05-01
GSM955503	10.27	1	21.73	1	Male	74.5	distal	Stage IV	pMMR	NA	2004-02-15
GSM955504	18.27	1	18.27	1	Female	75.3	distal	Stage IV	pMMR	NA	2000-05-31
GSM955505	102.97	0	102.97	0	Female	86.8	proximal	Stage IV	pMMR	NA	2004-10-13
GSM955506	44	0	44	0	Female	89.4	distal	Stage IV	pMMR	NA	1999-09-22
GSM955507	0	1	0	1	Male	65.8	distal	Stage IV	pMMR	NA	2005-06-07
GSM955508	93.07	0	93.07	0	Female	92.4	distal	Stage II	dMMR	NA	2002-12-18
GSM955509	14.8	1	14.8	1	Female	74.5	proximal	Stage II	dMMR	NA	1999-05-06

## Sheet: Clinlical features for TCGA
Accession	RFS.time	RFS	Gender	Age	Tumor.location	Stage	MMR.status	Adjuvanttherapy
TCGA-3L-AA1B-01	475	0	Female	61	proximal	Stage I	pMMR	No
TCGA-4N-A93T-01	146	0	Male	67	proximal	Stage IIIB	pMMR	Yes
TCGA-5M-AAT4-01	49	0	Male	74	proximal	Stage IV	pMMR	No
TCGA-5M-AAT6-01	219	1	Female	40	proximal	Stage IV	dMMR	No
TCGA-5M-AATE-01	810	1	Male	76	proximal	Stage IIA	pMMR	No
TCGA-A6-2670-01	775	0	Male	45	distal	Stage IIA	pMMR	No
TCGA-A6-2671-01	535	1	Male	85	distal	Stage IV	pMMR	Yes
TCGA-A6-2674-01	735	1	Male	71	distal	Stage IV	pMMR	Yes
TCGA-A6-2676-01	1305	0	Female	75	proximal	Stage IIB	dMMR	Yes
TCGA-A6-2677-01	740	0	Female	68	proximal	Stage IIIC	pMMR	Yes
TCGA-A6-2678-01	1286	0	Female	43	proximal	Stage IIIB	pMMR	Yes
TCGA-A6-2679-01	1366	0	Female	73	proximal	Stage IIB	pMMR	No
TCGA-A6-2680-01	1068	0	Female	72	proximal	Stage II	pMMR	No
TCGA-A6-2681-01	1150	1	Female	73	proximal	Stage IIA	pMMR	No
TCGA-A6-2683-01	300	1	Female	57	proximal	Stage IV	pMMR	Yes
TCGA-A6-2685-01	948	1	Female	48	distal	Stage IIA	pMMR	No
TCGA-A6-2686-01	1126	0	Female	81	proximal	Stage IIA	dMMR	No
TCGA-A6-3807-01	1054	0	Female	53	distal	Stage IIIC	pMMR	Yes
TCGA-A6-3808-01	1014	0	Male	73	proximal	Stage IIA	pMMR	No
TCGA-A6-3810-01	1111	0	Male	62	distal	Stage IIA	pMMR	No
TCGA-A6-4105-01	364	1	Male	79	proximal	Stage IIA	pMMR	No
TCGA-A6-4107-01	987	0	Female	57	proximal	Stage IIIB	pMMR	Yes
TCGA-A6-5660-01	888	0	Male	73	proximal	Stage IIIC	pMMR	Yes
TCGA-A6-5661-01	1020	0	Female	80	proximal	Stage IIA	dMMR	No
TCGA-A6-5662-01	495	1	Male	46	distal	Stage IVA	pMMR	Yes
TCGA-A6-5664-01	183	1	Male	80	proximal	Stage IIIC	pMMR	Yes
TCGA-A6-5665-01	529	1	Female	84	proximal	Stage IIA	dMMR	No
TCGA-A6-5666-01	509	1	Male	78	distal	Stage IIC	pMMR	No
TCGA-A6-5667-01	887	0	Female	40	distal	Stage IIIB	pMMR	Yes
TCGA-A6-6137-01	824	0	Male	55	proximal	Stage IIIB	pMMR	Yes
TCGA-A6-6138-01	685	0	Male	61	proximal	Stage I	pMMR	No
TCGA-A6-6140-01	734	0	Male	62	distal	Stage IIA	pMMR	Yes
TCGA-A6-6141-01	255	0	Male	31	proximal	Stage IIA	pMMR	Yes
TCGA-A6-6142-01	654	1	Female	56	distal	Stage IVA	pMMR	Yes
TCGA-A6-6649-01	735	0	Male	66	proximal	Stage IIIB	pMMR	Yes
TCGA-A6-6651-01	662	0	Female	55	proximal	Stage IIIB	pMMR	Yes
TCGA-A6-6652-01	751	0	Male	59	distal	Stage IVA	pMMR	Yes
TCGA-A6-6653-01	742	0	Male	82	proximal	Stage I	dMMR	No
TCGA-A6-6654-01	726	0	Female	65	distal	Stage IIIB	pMMR	Yes
TCGA-A6-6782-01	617	0	Male	82	proximal	Stage IIB	pMMR	No
TCGA-A6-A565-01	301	1	Female	34	proximal	Stage IIIC	pMMR	Yes
TCGA-A6-A566-01	257	1	Female	55	distal	Stage IIIB	pMMR	Yes
TCGA-A6-A567-01	612	1	Male	56	distal	Stage IV	pMMR	No
TCGA-A6-A56B-01	1678	1	Male	57	distal	Stage IIIB	pMMR	Yes
TCGA-A6-A5ZU-01	293	0	Male	59	proximal	Stage IIIB	pMMR	Yes
TCGA-AA-3488-01	153	0	Male	58	distal	Stage IV	pMMR	No
TCGA-AA-3489-01	214	0	Male	75	distal	Stage II	pMMR	No
TCGA-AA-3492-01	1	0	Female	90	proximal	Stage II	dMMR	No
TCGA-AA-3494-01	31	0	Male	55	distal	Stage IV	pMMR	Yes
TCGA-AA-3495-01	1127	0	Male	79	proximal	Stage I	pMMR	No
TCGA-AA-3496-01	31	0	Female	83	proximal	Stage II	pMMR	No
TCGA-AA-3502-01	1065	0	Male	73	proximal	Stage I	pMMR	No
TCGA-AA-3506-01	1765	0	Male	77	proximal	Stage I	pMMR	No
TCGA-AA-3509-01	1915	0	Female	54	distal	Stage II	pMMR	No
TCGA-AA-3510-01	1946	0	Male	70	proximal	Stage II	pMMR	No
TCGA-AA-3511-01	59	1	Male	64	distal	Stage II	pMMR	No
TCGA-AA-3514-01	31	0	Female	81	proximal	Stage I	pMMR	No
TCGA-AA-3516-01	396	0	Female	74	proximal	Stage III	dMMR	No
TCGA-AA-3517-01	821	1	Male	60	distal	Stage IIA	pMMR	Yes
TCGA-AA-3518-01	31	0	Female	81	proximal	Stage IIA	dMMR	No
TCGA-AA-3519-01	276	0	Male	63	distal	Stage III	pMMR	No
TCGA-AA-3520-01	731	0	Female	86	proximal	Stage II	pMMR	No
TCGA-AA-3522-01	1127	0	Male	67	proximal	Stage IIA	pMMR	No
TCGA-AA-3524-01	1096	0	Male	85	distal	Stage II	pMMR	No
TCGA-AA-3525-01	1	0	Male	90	proximal	Stage IIIB	dMMR	No
TCGA-AA-3526-01	580	0	Male	57	distal	Stage I	pMMR	No
TCGA-AA-3530-01	580	0	Male	80	proximal	Stage I	pMMR	No
TCGA-AA-3531-01	1035	0	Female	75	distal	Stage IIA	pMMR	No
TCGA-AA-3532-01	882	0	Male	63	distal	Stage IIA	pMMR	No
TCGA-AA-3534-01	882	0	Female	78	proximal	Stage IIA	pMMR	No
TCGA-AA-3538-01	791	0	Female	54	distal	Stage I	pMMR	No
TCGA-AA-3542-01	395	0	Male	69	distal	Stage IIIC	pMMR	Yes
TCGA-AA-3543-01	30	0	Male	84	proximal	Stage I	dMMR	No
TCGA-AA-3544-01	426	0	Male	68	distal	Stage I	pMMR	No
TCGA-AA-3548-01	1034	0	Female	71	proximal	Stage IIIC	pMMR	Yes
TCGA-AA-3549-01	639	0	Male	69	proximal	Stage I	pMMR	Yes
TCGA-AA-3552-01	122	1	Male	85	proximal	Stage IIIC	pMMR	No
TCGA-AA-3553-01	730	0	Female	61	distal	Stage I	pMMR	No
TCGA-AA-3554-01	546	0	Female	62	proximal	Stage IIA	dMMR	No
TCGA-AA-3555-01	91	1	Female	81	proximal	Stage IIA	pMMR	No
TCGA-AA-3556-01	700	0	Male	78	distal	Stage I	pMMR	No
TCGA-AA-3560-01	608	0	Female	72	distal	Stage IIIC	pMMR	Yes
TCGA-AA-3561-01	424	0	Male	72	proximal	Stage IIA	pMMR	No
TCGA-AA-3562-01	608	0	Male	82	distal	Stage IIIC	pMMR	Yes
TCGA-AA-3655-01	1856	0	Male	68	distal	Stage II	pMMR	No
TCGA-AA-3660-01	2375	0	Female	51	distal	Stage II	pMMR	No
TCGA-AA-3662-01	184	0	Female	80	distal	Stage IV	pMMR	Yes
TCGA-AA-3663-01	212	0	Male	42	proximal	Stage II	dMMR	No
TCGA-AA-3664-01	1643	0	Female	74	proximal	Stage II	pMMR	No
TCGA-AA-3666-01	61	0	Male	68	proximal	Stage III	pMMR	No
TCGA-AA-3667-01	426	0	Female	36	distal	Stage I	pMMR	No
TCGA-AA-3672-01	0	0	Female	90	proximal	Stage III	dMMR	No
TCGA-AA-3673-01	1522	0	Female	53	proximal	Stage II	pMMR	No
TCGA-AA-3675-01	1431	0	Male	84	proximal	Stage II	pMMR	No
TCGA-AA-3678-01	1430	0	Female	60	distal	Stage III	pMMR	Yes
TCGA-AA-3679-01	457	0	Male	59	distal	Stage IV	pMMR	Yes
TCGA-AA-3680-01	335	0	Female	67	proximal	Stage IV	pMMR	Yes
TCGA-AA-3681-01	182	0	Female	77	proximal	Stage III	pMMR	No
TCGA-AA-3685-01	1127	0	Male	69	distal	Stage II	pMMR	No
TCGA-AA-3688-01	578	0	Male	80	distal	Stage IV	pMMR	No
TCGA-AA-3692-01	396	1	Female	47	distal	Stage IV	pMMR	Yes
TCGA-AA-3696-01	153	0	Female	75	distal	Stage IV	pMMR	No
TCGA-AA-3697-01	2587	0	Male	77	distal	Stage II	pMMR	No
TCGA-AA-3710-01	821	0	Female	80	proximal	Stage IIA	dMMR	No
TCGA-AA-3713-01	579	0	Male	68	proximal	Stage IV	dMMR	Yes
TCGA-AA-3715-01	153	1	Male	77	proximal	Stage II	dMMR	No
TCGA-AA-3811-01	306	0	Female	84	proximal	Stage III	dMMR	No
TCGA-AA-3812-01	762	1	Female	82	distal	Stage IIA	pMMR	No
TCGA-AA-3815-01	1005	0	Female	65	proximal	Stage IIA	dMMR	No
TCGA-AA-3818-01	30	0	Female	78	proximal	Stage IIA	pMMR	No
TCGA-AA-3819-01	761	0	Female	41	distal	Stage IIA	pMMR	No
TCGA-AA-3821-01	31	0	Female	81	proximal	Stage I	dMMR	No
TCGA-AA-3831-01	547	0	Male	66	distal	Stage IIA	pMMR	No
TCGA-AA-3833-01	485	0	Female	63	proximal	Stage IIA	dMMR	No
TCGA-AA-3837-01	1186	0	Male	67	proximal	Stage IIA	pMMR	No
TCGA-AA-3841-01	1124	0	Male	66	distal	Stage IIA	pMMR	Yes
TCGA-AA-3842-01	396	1	Male	51	distal	Stage IIIA	pMMR	Yes
TCGA-AA-3844-01	365	1	Female	78	distal	Stage IIIC	pMMR	Yes
TCGA-AA-3846-01	518	0	Female	74	distal	Stage IIA	pMMR	No
TCGA-AA-3848-01	306	0	Female	82	distal	Stage IIIC	pMMR	No
TCGA-AA-3851-01	1006	0	Male	74	proximal	Stage IIA	pMMR	No
TCGA-AA-3854-01	1096	0	Female	71	distal	Stage I	pMMR	No
TCGA-AA-3855-01	975	0	Male	72	distal	Stage I	pMMR	No
TCGA-AA-3856-01	30	0	Male	59	distal	Stage IIA	pMMR	No
TCGA-AA-3858-01	945	0	Male	67	distal	Stage I	pMMR	No
TCGA-AA-3860-01	945	0	Female	53	distal	Stage IIIB	pMMR	Yes
TCGA-AA-3861-01	914	0	Male	72	proximal	Stage IIA	pMMR	No
TCGA-AA-3862-01	914	0	Male	82	proximal	Stage IIA	pMMR	No
TCGA-AA-3864-01	1612	0	Male	71	proximal	Stage II	dMMR	No
TCGA-AA-3866-01	518	0	Female	78	proximal	Stage I	pMMR	No
TCGA-AA-3867-01	394	1	Male	74	distal	Stage IV	pMMR	No
TCGA-AA-3869-01	822	0	Male	76	proximal	Stage IV	pMMR	Yes
TCGA-AA-3870-01	912	0	Female	71	proximal	Stage IV	pMMR	Yes
TCGA-AA-3875-01	549	0	Female	78	proximal	Stage I	pMMR	No
TCGA-AA-3877-01	943	0	Female	83	proximal	Stage I	dMMR	No
TCGA-AA-3930-01	61	0	Male	66	proximal	Stage IV	pMMR	Yes
TCGA-AA-3939-01	395	0	Male	83	proximal	Stage IIA	pMMR	No
TCGA-AA-3941-01	730	0	Female	84	proximal	Stage IVA	pMMR	No
TCGA-AA-3947-01	1004	0	Female	60	proximal	Stage IIB	dMMR	No
TCGA-AA-3949-01	791	0	Female	87	proximal	Stage IIIB	dMMR	No
TCGA-AA-3950-01	730	0	Female	79	proximal	Stage IIA	dMMR	No
TCGA-AA-3952-01	61	0	Male	68	distal	Stage IIIC	pMMR	No
TCGA-AA-3955-01	638	0	Male	38	distal	Stage IIIB	pMMR	Yes
TCGA-AA-3956-01	1035	0	Male	65	proximal	Stage IIA	pMMR	No
TCGA-AA-3966-01	61	0	Female	89	proximal	Stage IIA	dMMR	No
TCGA-AA-3968-01	669	0	Female	55	distal	Stage I	pMMR	No
TCGA-AA-3970-01	1096	0	Male	65	distal	Stage IIA	pMMR	No
TCGA-AA-3971-01	489	0	Male	58	distal	Stage III	pMMR	Yes
TCGA-AA-3972-01	1216	1	Male	72	distal	Stage IV	pMMR	Yes
TCGA-AA-3973-01	397	0	Male	69	distal	Stage IV	pMMR	Yes
TCGA-AA-3975-01	1036	0	Male	80	distal	Stage I	pMMR	No
TCGA-AA-3976-01	791	0	Male	70	distal	Stage IIIA	pMMR	Yes
TCGA-AA-3979-01	730	0	Male	84	distal	Stage IIA	pMMR	No
TCGA-AA-3980-01	242	0	Female	89	distal	Stage I	pMMR	No
TCGA-AA-3982-01	822	0	Male	75	distal	Stage IIIB	pMMR	No
TCGA-AA-3986-01	580	0	Male	73	proximal	Stage I	pMMR	No
TCGA-AA-3989-01	242	0	Male	84	proximal	Stage IV	pMMR	No
TCGA-AA-3994-01	822	0	Male	69	proximal	Stage IIIB	pMMR	Yes
TCGA-AA-A004-01	424	0	Male	76	distal	Stage IIA	pMMR	No
TCGA-AA-A00A-01	1157	0	Male	80	proximal	Stage IIA	dMMR	No
TCGA-AA-A00D-01	578	0	Male	70	proximal	Stage I	pMMR	No
TCGA-AA-A00E-01	913	0	Male	65	proximal	Stage IIA	dMMR	No
TCGA-AA-A00F-01	1035	0	Male	66	distal	Stage IIIC	pMMR	Yes
TCGA-AA-A00J-01	549	0	Male	80	proximal	Stage IIIB	pMMR	Yes
TCGA-AA-A00K-01	549	0	Male	79	distal	Stage IIA	pMMR	No
TCGA-AA-A00L-01	1157	0	Male	66	proximal	Stage IIA	pMMR	No
TCGA-AA-A00N-01	122	0	Male	75	proximal	Stage IIB	pMMR	No
TCGA-AA-A00O-01	822	0	Female	83	distal	Stage IIIC	pMMR	No
TCGA-AA-A00Q-01	1278	0	Female	66	distal	Stage IIIB	pMMR	Yes
TCGA-AA-A00R-01	30	0	Female	64	proximal	Stage I	dMMR	No
TCGA-AA-A00U-01	518	0	Male	50	proximal	Stage IIIB	pMMR	Yes
TCGA-AA-A00W-01	456	0	Male	80	distal	Stage I	pMMR	No
TCGA-AA-A00Z-01	669	0	Male	70	distal	Stage IIA	pMMR	No
TCGA-AA-A010-01	1064	0	Female	46	proximal	Stage IIB	pMMR	Yes
TCGA-AA-A017-01	457	0	Female	57	distal	Stage IIA	pMMR	No
TCGA-AA-A01C-01	457	0	Male	75	proximal	Stage IIIA	pMMR	No
TCGA-AA-A01D-01	183	1	Female	47	distal	Stage IIIC	pMMR	Yes
TCGA-AA-A01F-01	974	0	Male	72	distal	Stage IIIB	pMMR	Yes
TCGA-AA-A01G-01	365	0	Male	63	proximal	Stage IIA	pMMR	No
TCGA-AA-A01I-01	943	0	Male	76	distal	Stage I	pMMR	No
TCGA-AA-A01K-01	943	0	Female	74	distal	Stage IIIC	pMMR	Yes
TCGA-AA-A01P-01	762	1	Female	80	proximal	Stage III	dMMR	No
TCGA-AA-A01Q-01	31	0	Female	48	proximal	Stage II	dMMR	No
TCGA-AA-A01R-01	608	1	Male	47	proximal	Stage III	dMMR	Yes
TCGA-AA-A01S-01	31	0	Female	47	distal	Stage III	pMMR	No
TCGA-AA-A01T-01	1005	0	Female	63	distal	Stage III	pMMR	Yes
TCGA-AA-A01V-01	31	0	Male	59	proximal	Stage I	pMMR	No
TCGA-AA-A01X-01	791	1	Female	80	distal	Stage III	pMMR	No
TCGA-AA-A01Z-01	1126	1	Male	68	proximal	Stage II	pMMR	No
TCGA-AA-A024-01	1188	0	Male	81	distal	Stage II	pMMR	No
TCGA-AA-A029-01	1581	0	Male	67	proximal	Stage II	pMMR	No
TCGA-AA-A02E-01	90	0	Female	82	proximal	Stage IV	pMMR	No
TCGA-AA-A02F-01	1216	0	Female	68	distal	Stage IV	pMMR	Yes
TCGA-AA-A02H-01	61	0	Female	74	distal	Stage IV	pMMR	No
TCGA-AA-A02J-01	153	0	Female	70	distal	Stage IV	pMMR	No
TCGA-AA-A02K-01	306	1	Male	50	proximal	Stage IV	pMMR	Yes
TCGA-AA-A02O-01	28	0	Male	82	proximal	Stage II	pMMR	No
TCGA-AA-A02R-01	670	0	Female	84	proximal	Stage IIA	dMMR	No
TCGA-AA-A02W-01	1005	1	Female	73	distal	Stage I	pMMR	No
TCGA-AA-A02Y-01	1216	0	Male	73	proximal	Stage I	pMMR	No
TCGA-AA-A03F-01	0	0	Female	90	proximal	Stage III	pMMR	No
TCGA-AA-A03J-01	1246	0	Female	65	distal	Stage I	pMMR	No
TCGA-AD-5900-01	370	0	Male	67	proximal	Stage I	dMMR	No
TCGA-AD-6548-01	650	0	Female	81	distal	Stage I	pMMR	No
TCGA-AD-6888-01	343	1	Male	73	proximal	Stage IIIB	pMMR	No
TCGA-AD-6889-01	1516	1	Male	76	proximal	Stage IIA	dMMR	Yes
TCGA-AD-6895-01	763	0	Male	84	proximal	Stage IIIB	dMMR	No
TCGA-AD-6899-01	176	0	Male	84	proximal	Stage IIIC	pMMR	No
TCGA-AD-6965-01	648	1	Male	62	proximal	Stage IIIC	pMMR	Yes
TCGA-AD-A5EK-01	500	0	Male	51	proximal	Stage I	pMMR	No
TCGA-AF-2687-01	1267	1	Male	57	distal	Stage IIIC	pMMR	Yes
TCGA-AF-2690-01	524	0	Female	76	distal	Stage IIIC	pMMR	No
TCGA-AF-2691-01	1309	0	Female	48	distal	Stage I	pMMR	No
TCGA-AF-2693-01	1155	0	Male	75	distal	Stage I	pMMR	No
TCGA-AF-3400-01	1049	0	Male	54	distal	Stage IIA	pMMR	Yes
TCGA-AF-3911-01	695	1	Male	48	distal	Stage IIIC	pMMR	Yes
TCGA-AF-3913-01	316	0	Male	60	distal	Stage IV	pMMR	Yes
TCGA-AF-4110-01	912	0	Male	77	distal	Stage IVA	pMMR	Yes
TCGA-AF-6136-01	199	1	Female	72	distal	Stage IIIB	pMMR	Yes
TCGA-AF-6655-01	609	0	Male	66	distal	Stage IIIA	pMMR	No
TCGA-AF-6672-01	279	1	Male	43	distal	Stage IV	pMMR	Yes
TCGA-AF-A56K-01	1217	1	Male	56	distal	Stage IIA	pMMR	No
TCGA-AF-A56L-01	2007	0	Female	48	distal	Stage IIIC	pMMR	Yes
TCGA-AF-A56N-01	360	0	Female	47	distal	Stage IIA	pMMR	Yes
TCGA-AG-3574-01	91	0	Female	89	distal	Stage II	pMMR	No
TCGA-AG-3575-01	365	0	Male	51	distal	Stage II	pMMR	No
TCGA-AG-3578-01	974	0	Female	76	distal	Stage IIA	pMMR	No
TCGA-AG-3580-01	244	0	Male	67	distal	Stage I	pMMR	No
TCGA-AG-3581-01	215	0	Male	63	distal	Stage I	pMMR	No
TCGA-AG-3582-01	1096	0	Male	75	distal	Stage IV	pMMR	No
TCGA-AG-3583-01	610	0	Male	66	distal	Stage IV	pMMR	No
TCGA-AG-3584-01	730	0	Male	60	distal	Stage IV	pMMR	Yes
TCGA-AG-3586-01	31	0	Female	72	distal	Stage III	pMMR	No
TCGA-AG-3587-01	1216	1	Male	65	distal	Stage I	pMMR	Yes
TCGA-AG-3591-01	1035	0	Female	66	distal	Stage IIA	pMMR	Yes
TCGA-AG-3592-01	1035	0	Male	68	distal	Stage IIA	pMMR	No
TCGA-AG-3593-01	1035	0	Female	72	distal	Stage IIA	pMMR	Yes
TCGA-AG-3594-01	61	0	Male	77	distal	Stage IIA	pMMR	No
TCGA-AG-3598-01	1522	0	Male	69	distal	Stage IIA	pMMR	No
TCGA-AG-3599-01	366	0	Male	70	distal	Stage I	pMMR	No
TCGA-AG-3600-01	184	0	Male	62	distal	Stage IIIC	pMMR	Yes
TCGA-AG-3605-01	30	0	Female	85	distal	Stage IV	pMMR	No
TCGA-AG-3609-01	608	0	Female	65	distal	Stage IIIC	pMMR	Yes
TCGA-AG-3611-01	424	0	Male	72	distal	Stage IIA	pMMR	Yes
TCGA-AG-3612-01	608	0	Female	55	distal	Stage IIIB	pMMR	Yes
TCGA-AG-3725-01	0	0	Female	90	distal	Stage III	pMMR	No
TCGA-AG-3726-01	243	0	Female	63	distal	Stage I	pMMR	No
TCGA-AG-3727-01	30	0	Female	78	distal	Stage III	pMMR	No
TCGA-AG-3728-01	912	0	Male	73	distal	Stage IIIB	pMMR	Yes
TCGA-AG-3731-01	1126	0	Male	65	distal	Stage IV	pMMR	Yes
TCGA-AG-3732-01	1003	0	Female	78	distal	Stage I	pMMR	Yes
TCGA-AG-3742-01	30	0	Female	85	distal	Stage I	pMMR	No
TCGA-AG-3878-01	30	0	Male	64	distal	Stage I	pMMR	No
TCGA-AG-3881-01	579	0	Female	83	distal	Stage IIA	pMMR	No
TCGA-AG-3882-01	608	0	Female	66	distal	Stage I	pMMR	No
TCGA-AG-3883-01	31	0	Male	69	distal	Stage I	pMMR	No
TCGA-AG-3885-01	546	0	Female	71	distal	Stage IIIB	pMMR	Yes
TCGA-AG-3887-01	1064	1	Male	68	distal	Stage IIA	pMMR	Yes
TCGA-AG-3890-01	518	0	Male	62	distal	Stage I	pMMR	No
TCGA-AG-3892-01	396	0	Female	57	distal	Stage I	pMMR	No
TCGA-AG-3893-01	1065	0	Male	74	distal	Stage IIIB	pMMR	Yes
TCGA-AG-3894-01	426	0	Male	65	distal	Stage IIA	pMMR	Yes
TCGA-AG-3896-01	31	0	Female	85	distal	Stage I	pMMR	No
TCGA-AG-3898-01	1461	0	Male	61	distal	Stage IIA	pMMR	No
TCGA-AG-3901-01	761	0	Female	67	distal	Stage IIIB	pMMR	No
TCGA-AG-3902-01	974	0	Male	61	distal	Stage IIA	pMMR	No
TCGA-AG-3909-01	608	0	Female	69	distal	Stage IIIB	pMMR	Yes
TCGA-AG-3999-01	791	1	Female	61	distal	Stage IIIC	pMMR	Yes
TCGA-AG-4001-01	1096	0	Female	74	distal	Stage IIA	pMMR	No
TCGA-AG-4005-01	427	0	Male	64	distal	Stage IV	pMMR	Yes
TCGA-AG-4007-01	31	0	Male	87	distal	Stage IV	pMMR	No
TCGA-AG-4008-01	518	0	Male	63	distal	Stage IIA	pMMR	Yes
TCGA-AG-4021-01	NA	1	Female	84	distal	Stage IV	pMMR	No
TCGA-AG-4022-01	1400	0	Female	59	distal	Stage II	pMMR	Yes
TCGA-AG-A002-01	638	0	Male	35	distal	Stage I	pMMR	No
TCGA-AG-A008-01	424	0	Female	50	distal	Stage I	pMMR	No
TCGA-AG-A00C-01	183	0	Female	49	distal	Stage IIIB	pMMR	Yes
TCGA-AG-A00H-01	790	1	Male	75	distal	Stage IIA	pMMR	Yes
TCGA-AG-A00Y-01	123	1	Male	68	distal	Stage IIA	pMMR	No
TCGA-AG-A011-01	1126	0	Male	80	distal	Stage IIA	pMMR	No
TCGA-AG-A014-01	485	0	Male	86	distal	Stage I	pMMR	No
TCGA-AG-A015-01	518	1	Female	64	distal	Stage I	pMMR	No
TCGA-AG-A016-01	276	0	Male	55	distal	Stage IV	pMMR	Yes
TCGA-AG-A01J-01	31	0	Female	59	distal	Stage IIA	pMMR	No
TCGA-AG-A01N-01	943	0	Female	68	distal	Stage IV	pMMR	Yes
TCGA-AG-A020-01	31	0	Female	57	distal	Stage III	pMMR	Yes
TCGA-AG-A023-01	822	1	Female	62	distal	Stage IV	pMMR	No
TCGA-AG-A025-01	1520	0	Female	62	distal	Stage I	pMMR	No
TCGA-AG-A026-01	59	0	Male	66	distal	Stage II	pMMR	No
TCGA-AG-A02G-01	578	1	Male	66	distal	Stage IV	pMMR	Yes
TCGA-AG-A02N-01	1885	0	Male	67	distal	Stage II	dMMR	Yes
TCGA-AG-A02X-01	1247	0	Male	77	distal	Stage I	pMMR	No
TCGA-AG-A032-01	792	1	Male	68	distal	Stage IIIB	pMMR	Yes
TCGA-AG-A036-01	3562	0	Male	71	distal	Stage III	pMMR	Yes
TCGA-AH-6544-01	1173	0	Male	60	distal	IV	pMMR	Yes
TCGA-AH-6643-01	1026	1	Male	50	distal	Stage IIIC	pMMR	Yes
TCGA-AH-6897-01	804	0	Male	48	distal	Stage I	pMMR	No
TCGA-AH-6903-01	592	0	Male	46	distal	Stage IIIB	pMMR	Yes
TCGA-AM-5820-01	14	0	Female	59	distal	Stage IVA	pMMR	No
TCGA-AM-5821-01	28	0	Female	68	distal	Stage IIA	dMMR	No
TCGA-AU-6004-01	824	0	Female	69	proximal	Stage I	dMMR	No
TCGA-AY-4070-01	186	1	Female	50	proximal	Stage IIIC	pMMR	Yes
TCGA-AY-5543-01	1004	0	Female	65	proximal	Stage IVA	pMMR	Yes
TCGA-AY-6197-01	652	0	Male	60	proximal	Stage IIA	dMMR	No
TCGA-AY-6386-01	542	0	Female	66	proximal	Stage IIIB	pMMR	Yes
TCGA-AY-A54L-01	396	1	Female	74	proximal	Stage I	pMMR	No
TCGA-AY-A69D-01	543	0	Female	55	proximal	Stage IIA	pMMR	No
TCGA-AY-A71X-01	588	0	Female	54	proximal	Stage I	pMMR	No
TCGA-AY-A8YK-01	573	0	Male	44	distal	Stage IVA	pMMR	Yes
TCGA-AZ-4308-01	3324	0	Female	47	distal	Stage IIIB	pMMR	Yes
TCGA-AZ-4313-01	2310	0	Female	51	distal	Stage I	dMMR	No
TCGA-AZ-4315-01	1776	0	Male	61	proximal	Stage IIA	pMMR	No
TCGA-AZ-4323-01	43	0	Male	37	proximal	Stage IV	pMMR	Yes
TCGA-AZ-4616-01	156	0	Female	82	proximal	Stage IV	pMMR	Yes
TCGA-AZ-4681-01	3247	0	Female	79	proximal	Stage IIA	pMMR	No
TCGA-AZ-4682-01	680	0	Male	61	distal	Stage IVA	pMMR	Yes
TCGA-AZ-5403-01	304	1	Male	43	distal	Stage II	pMMR	No
TCGA-AZ-5407-01	2683	0	Female	51	proximal	Stage I	pMMR	No
TCGA-AZ-6599-01	206	0	Male	72	proximal	Stage I	pMMR	No
TCGA-AZ-6601-01	2270	1	Male	68	distal	Stage II	dMMR	No
TCGA-AZ-6605-01	159	0	Male	77	proximal	Stage IIIB	pMMR	Yes
TCGA-AZ-6606-01	357	0	Male	81	proximal	Stage IV	pMMR	Yes
TCGA-AZ-6607-01	97	0	Male	69	distal	Stage IV	pMMR	No
TCGA-AZ-6608-01	59	0	Female	55	distal	Stage IIIA	pMMR	No
TCGA-BM-6198-01	646	0	Male	73	distal	Stage IIIB	pMMR	Yes
TCGA-CA-5254-01	386	0	Female	42	proximal	Stage IIA	pMMR	Yes
TCGA-CA-5255-01	376	0	Male	45	proximal	Stage IIA	pMMR	Yes
TCGA-CA-5256-01	379	0	Female	54	proximal	Stage IIA	pMMR	Yes
TCGA-CA-5796-01	377	0	Female	52	proximal	Stage IIA	pMMR	Yes
TCGA-CA-5797-01	383	0	Male	56	distal	Stage IIA	pMMR	No
TCGA-CA-6715-01	383	0	Male	63	distal	Stage IIIB	pMMR	Yes
TCGA-CA-6716-01	371	0	Male	65	proximal	Stage IIA	pMMR	Yes
TCGA-CA-6717-01	388	0	Male	57	proximal	Stage IIA	pMMR	Yes
TCGA-CA-6718-01	207	1	Male	46	proximal	Stage IIA	pMMR	Yes
TCGA-CA-6719-01	354	1	Male	77	distal	Stage IIA	pMMR	No
TCGA-CI-6619-01	184	0	Male	41	distal	Stage IV	pMMR	No
TCGA-CI-6620-01	90	1	Female	41	distal	Stage IVA	pMMR	Yes
TCGA-CI-6621-01	419	0	Male	63	distal	Stage IIIB	pMMR	No
TCGA-CI-6622-01	1362	0	Male	74	distal	Stage IIB	pMMR	Yes
TCGA-CI-6623-01	1443	0	Male	44	distal	Stage I	pMMR	No
TCGA-CI-6624-01	1466	0	Female	53	distal	Stage I	pMMR	No
TCGA-CK-4947-01	21	1	Female	46	distal	Stage IIIB	pMMR	Yes
TCGA-CK-4948-01	4502	0	Female	45	distal	Stage III	pMMR	No
TCGA-CK-4950-01	2599	0	Female	68	proximal	Stage IIIB	pMMR	Yes
TCGA-CK-4951-01	480	1	Female	79	proximal	Stage IIA	dMMR	No
TCGA-CK-4952-01	475	0	Female	48	proximal	Stage IIIC	pMMR	No
TCGA-CK-5912-01	1493	0	Male	81	proximal	Stage I	pMMR	No
TCGA-CK-5913-01	1561	0	Female	58	proximal	Stage IIA	dMMR	No
TCGA-CK-5914-01	669	0	Male	81	distal	Stage IIIB	pMMR	No
TCGA-CK-5916-01	292	1	Female	71	proximal	Stage I	dMMR	No
TCGA-CK-6747-01	820	0	Female	87	proximal	Stage IIA	dMMR	No
TCGA-CK-6748-01	61	0	Female	45	distal	Stage IV	pMMR	No
TCGA-CK-6751-01	518	0	Female	88	proximal	Stage I	pMMR	No
TCGA-CL-5917-01	2376	0	Female	71	distal	Stage IIIC	pMMR	No
TCGA-CL-5918-01	0	0	Female	90	distal	Stage IIA	pMMR	No
TCGA-CM-4743-01	701	0	Male	69	proximal	Stage IIA	dMMR	Yes
TCGA-CM-4744-01	609	0	Male	69	proximal	Stage I	pMMR	No
TCGA-CM-4746-01	1126	0	Male	61	distal	Stage I	dMMR	No
TCGA-CM-4747-01	NA	1	Male	47	proximal	Stage IVA	pMMR	Yes
TCGA-CM-4748-01	792	0	Male	53	proximal	Stage IIIB	pMMR	Yes
TCGA-CM-4751-01	822	0	Male	62	proximal	Stage IIIB	pMMR	Yes
TCGA-CM-4752-01	396	0	Male	58	proximal	Stage IIA	pMMR	No
TCGA-CM-5341-01	884	0	Female	82	distal	Stage IIIA	pMMR	Yes
TCGA-CM-5344-01	670	0	Female	39	distal	Stage IIIB	pMMR	Yes
TCGA-CM-5348-01	699	0	Male	72	proximal	Stage IIIB	pMMR	No
TCGA-CM-5349-01	915	0	Female	68	proximal	Stage IIA	pMMR	No
TCGA-CM-5860-01	974	0	Male	44	proximal	Stage IIA	pMMR	Yes
TCGA-CM-5861-01	335	1	Female	63	proximal	Stage IIA	dMMR	No
TCGA-CM-5862-01	31	1	Male	80	proximal	Stage IVA	pMMR	No
TCGA-CM-5863-01	457	0	Female	60	proximal	Stage IIIB	pMMR	Yes
TCGA-CM-5864-01	457	0	Male	60	proximal	Stage I	pMMR	No
TCGA-CM-5868-01	518	0	Female	59	distal	Stage IVA	pMMR	Yes
TCGA-CM-6161-01	457	0	Female	36	distal	Stage I	pMMR	No
TCGA-CM-6162-01	365	0	Female	48	proximal	Stage IIIB	dMMR	Yes
TCGA-CM-6163-01	427	0	Male	74	distal	Stage I	pMMR	No
TCGA-CM-6164-01	883	0	Female	46	distal	Stage IIA	pMMR	No
TCGA-CM-6165-01	488	0	Male	74	distal	Stage IIA	pMMR	No
TCGA-CM-6166-01	669	0	Female	48	proximal	Stage I	pMMR	No
TCGA-CM-6167-01	456	0	Female	57	proximal	Stage IIIC	pMMR	No
TCGA-CM-6168-01	395	0	Female	84	proximal	Stage IIA	pMMR	No
TCGA-CM-6169-01	396	0	Male	67	proximal	Stage IIA	pMMR	Yes
TCGA-CM-6170-01	457	0	Female	73	distal	Stage I	pMMR	No
TCGA-CM-6171-01	427	0	Female	77	proximal	Stage I	dMMR	No
TCGA-CM-6172-01	335	0	Female	70	distal	Stage IIIB	pMMR	Yes
TCGA-CM-6674-01	394	0	Male	39	proximal	Stage IIA	dMMR	No
TCGA-CM-6675-01	337	1	Male	35	proximal	Stage IVB	pMMR	Yes
TCGA-CM-6676-01	337	0	Male	82	distal	Stage I	pMMR	No
TCGA-CM-6677-01	337	0	Female	75	proximal	Stage IIA	pMMR	No
TCGA-CM-6678-01	NA	1	Female	63	distal	Stage IVA	pMMR	Yes
TCGA-CM-6679-01	306	0	Male	58	distal	Stage IIA	pMMR	No
TCGA-CM-6680-01	366	0	Female	78	proximal	Stage IIIB	pMMR	No
TCGA-D5-5537-01	722	1	Male	83	proximal	Stage IIA	pMMR	No
TCGA-D5-5538-01	1007	1	Female	60	proximal	Stage IIIB	pMMR	Yes
TCGA-D5-5539-01	579	1	Male	60	proximal	Stage IIIA	pMMR	Yes
TCGA-D5-5540-01	1706	0	Male	73	proximal	Stage IIA	pMMR	No
TCGA-D5-5541-01	1701	0	Male	63	distal	Stage IIIB	pMMR	Yes
TCGA-D5-6531-01	540	0	Male	75	proximal	Stage IIA	pMMR	No
TCGA-D5-6532-01	555	0	Male	61	distal	Stage IIA	pMMR	No
TCGA-D5-6533-01	775	0	Female	68	proximal	IIC	pMMR	Yes
TCGA-D5-6534-01	1316	0	Female	62	proximal	Stage IIA	pMMR	No
TCGA-D5-6535-01	460	0	Female	80	proximal	Stage IIIB	pMMR	No
TCGA-D5-6536-01	493	1	Male	73	distal	Stage IIA	pMMR	Yes
TCGA-D5-6537-01	123	1	Male	64	proximal	Stage IIIB	pMMR	No
TCGA-D5-6538-01	521	0	Female	79	proximal	Stage IIIB	pMMR	Yes
TCGA-D5-6539-01	380	0	Female	45	proximal	IIA	pMMR	No
TCGA-D5-6540-01	491	0	Male	66	proximal	Stage I	dMMR	No
TCGA-D5-6541-01	474	0	Male	49	distal	Stage IIA	pMMR	No
TCGA-D5-6898-01	229	0	Female	51	distal	Stage I	pMMR	No
TCGA-D5-6920-01	377	0	Female	77	distal	Stage IIA	pMMR	No
TCGA-D5-6922-01	308	0	Male	76	distal	Stage IIIA	pMMR	No
TCGA-D5-6923-01	378	0	Male	57	distal	Stage I	pMMR	No
TCGA-D5-6924-01	435	0	Male	68	distal	Stage IIA	pMMR	No
TCGA-D5-6926-01	275	0	Male	65	distal	Stage IIIB	pMMR	Yes
TCGA-D5-6928-01	354	0	Male	80	proximal	Stage IIA	dMMR	No
TCGA-D5-6929-01	408	0	Female	49	distal	Stage IV	pMMR	Yes
TCGA-D5-6930-01	406	0	Male	67	proximal	Stage IIA	dMMR	No
TCGA-D5-6931-01	365	0	Male	77	proximal	Stage IIIC	pMMR	No
TCGA-D5-6932-01	346	0	Male	69	proximal	Stage IIA	pMMR	No
TCGA-D5-7000-01	312	0	Female	79	proximal	Stage I	pMMR	No
TCGA-DC-4745-01	639	0	Female	49	distal	Stage IIIB	pMMR	Yes
TCGA-DC-4749-01	762	0	Male	57	distal	Stage I	pMMR	No
TCGA-DC-5337-01	792	0	Male	69	distal	Stage I	pMMR	No
TCGA-DC-5869-01	943	0	Female	62	distal	Stage IIIB	pMMR	No
TCGA-DC-6154-01	365	0	Female	57	distal	Stage IVA	dMMR	Yes
TCGA-DC-6155-01	425	0	Female	31	distal	Stage IIIA	pMMR	Yes
TCGA-DC-6156-01	30	1	Male	62	distal	Stage IVA	pMMR	Yes
TCGA-DC-6157-01	1581	0	Male	48	distal	Stage I	pMMR	No
TCGA-DC-6158-01	334	0	Male	70	distal	Stage I	pMMR	No
TCGA-DC-6160-01	1339	0	Male	68	distal	Stage I	pMMR	No
TCGA-DC-6681-01	790	0	Female	70	distal	Stage IVA	pMMR	Yes
TCGA-DC-6682-01	762	0	Male	57	distal	Stage IIA	pMMR	No
TCGA-DC-6683-01	762	0	Male	43	distal	Stage IIIB	pMMR	Yes
TCGA-DM-A1D0-01	3974	0	Female	79	distal	Stage IIA	pMMR	No
TCGA-DM-A1D4-01	1920	1	Male	80	proximal	Stage IIA	pMMR	No
TCGA-DM-A1D6-01	570	0	Male	88	distal	Stage IIA	pMMR	No
TCGA-DM-A1D7-01	80	1	Male	82	distal	Stage IIA	pMMR	No
TCGA-DM-A1D9-01	4270	0	Female	67	proximal	Stage IIA	pMMR	No
TCGA-DM-A1DA-01	228	0	Female	71	proximal	Stage IIIC	pMMR	No
TCGA-DM-A1DB-01	1348	0	Male	68	distal	Stage IIA	pMMR	No
TCGA-DM-A1HA-01	2600	0	Male	82	proximal	Stage IIIC	pMMR	No
TCGA-DM-A1HB-01	4126	0	Male	75	proximal	Stage IIIB	dMMR	No
TCGA-DM-A280-01	236	0	Female	70	proximal	Stage IIA	pMMR	No
TCGA-DM-A282-01	4233	0	Female	60	proximal	Stage IIA	pMMR	No
TCGA-DM-A285-01	179	0	Female	71	proximal	Stage IV	pMMR	No
TCGA-DM-A288-01	320	1	Male	68	proximal	Stage IIIC	pMMR	No
TCGA-DM-A28A-01	805	0	Male	78	proximal	Stage IIIC	pMMR	No
TCGA-DM-A28C-01	1929	1	Male	74	distal	Stage IIA	pMMR	No
TCGA-DM-A28E-01	3648	0	Female	72	distal	Stage IIA	pMMR	No
TCGA-DM-A28F-01	1094	0	Male	73	distal	Stage IIIB	pMMR	No
TCGA-DM-A28G-01	1849	0	Male	75	proximal	Stage IIA	pMMR	No
TCGA-DM-A28H-01	484	1	Male	50	proximal	Stage IIIC	pMMR	No
TCGA-DM-A28K-01	2988	0	Male	75	proximal	Stage IIA	pMMR	No
TCGA-DM-A28M-01	2895	0	Male	63	distal	Stage IIA	pMMR	No
TCGA-DT-5265-01	384	0	Male	51	distal	Stage II	pMMR	No
TCGA-DY-A0XA-01	3846	0	Female	57	distal	Stage IIA	pMMR	Yes
TCGA-DY-A1DC-01	630	1	Female	72	distal	Stage IIA	pMMR	Yes
TCGA-DY-A1DD-01	1741	0	Female	77	distal	Stage IIIB	pMMR	No
TCGA-DY-A1DE-01	3316	1	Female	56	distal	Stage IIA	pMMR	Yes
TCGA-DY-A1DF-01	734	0	Female	73	distal	Stage IIIC	pMMR	No
TCGA-DY-A1DG-01	592	1	Male	75	distal	Stage IVA	pMMR	No
TCGA-DY-A1H8-01	992	0	Female	77	distal	Stage IIIA	pMMR	No
TCGA-EF-5830-01	106	0	Male	54	distal	Stage IIB	pMMR	No
TCGA-EF-5831-01	127	0	Male	72	distal	Stage IIA	pMMR	No
TCGA-EI-6506-01	625	0	Female	78	distal	Stage IIA	pMMR	No
TCGA-EI-6507-01	607	0	Male	60	distal	Stage IIA	dMMR	No
TCGA-EI-6508-01	636	0	Female	48	distal	Stage IIIB	pMMR	Yes
TCGA-EI-6509-01	90	1	Male	53	distal	Stage IIIC	pMMR	Yes
TCGA-EI-6511-01	482	0	Male	52	distal	Stage IIIB	pMMR	Yes
TCGA-EI-6512-01	538	0	Female	64	distal	Stage IIIB	pMMR	Yes
TCGA-EI-6513-01	497	0	Male	59	distal	Stage IIIB	pMMR	No
TCGA-EI-6514-01	496	0	Female	59	distal	Stage IIA	pMMR	Yes
TCGA-EI-6881-01	499	0	Male	60	distal	Stage IIIA	pMMR	Yes
TCGA-EI-6882-01	262	0	Male	59	distal	Stage IIA	dMMR	No
TCGA-EI-6883-01	350	0	Male	63	distal	Stage IIC	pMMR	Yes
TCGA-EI-6884-01	328	0	Male	71	distal	Stage IIIA	pMMR	Yes
TCGA-EI-6885-01	295	1	Female	57	distal	Stage IV	pMMR	Yes
TCGA-EI-6917-01	531	0	Male	33	distal	Stage IIIA	pMMR	Yes
TCGA-EI-7002-01	364	0	Male	58	distal	Stage IV	pMMR	Yes
TCGA-EI-7004-01	257	0	Female	37	distal	IIIC	pMMR	Yes
TCGA-F4-6459-01	262	0	Female	61	distal	Stage IIIB	pMMR	No
TCGA-F4-6460-01	313	1	Female	51	distal	Stage IIIB	pMMR	Yes
TCGA-F4-6461-01	288	1	Female	41	proximal	Stage IIIC	pMMR	No
TCGA-F4-6463-01	1087	0	Male	51	proximal	Stage IIA	pMMR	No
TCGA-F4-6569-01	1087	0	Male	60	proximal	Stage I	pMMR	Yes
TCGA-F4-6570-01	188	0	Female	78	proximal	Stage IIA	dMMR	No
TCGA-F4-6703-01	1456	0	Male	64	proximal	Stage IIA	dMMR	No
TCGA-F4-6704-01	47	0	Male	60	distal	Stage IIIC	pMMR	No
TCGA-F4-6805-01	1047	0	Female	58	distal	Stage IIA	pMMR	Yes
TCGA-F4-6806-01	336	1	Female	59	distal	Stage I	pMMR	Yes
TCGA-F4-6807-01	1309	0	Female	51	proximal	Stage IIIC	pMMR	Yes
TCGA-F4-6808-01	1024	0	Female	54	distal	Stage I	pMMR	No
TCGA-F4-6809-01	403	0	Female	52	distal	Stage IVA	pMMR	No
TCGA-F4-6854-01	16	0	Female	77	distal	Stage IIA	pMMR	No
TCGA-F4-6855-01	1442	0	Female	70	distal	Stage IIA	pMMR	No
TCGA-F4-6856-01	1074	0	Male	45	proximal	Stage I	dMMR	Yes
TCGA-F5-6464-01	303	0	Female	77	distal	Stage IIIC	pMMR	No
TCGA-F5-6465-01	1506	0	Female	64	distal	Stage IIA	pMMR	No
TCGA-F5-6571-01	122	1	Female	62	distal	Stage IIA	pMMR	Yes
TCGA-F5-6702-01	368	1	Male	71	distal	Stage IVA	pMMR	Yes
TCGA-F5-6811-01	979	0	Female	72	distal	Stage IIA	pMMR	No
TCGA-F5-6812-01	1110	0	Male	67	distal	Stage IIA	pMMR	No
TCGA-F5-6813-01	65	1	Male	70	distal	Stage IIIC	pMMR	No
TCGA-F5-6814-01	1131	0	Male	57	distal	Stage IIA	pMMR	No
TCGA-F5-6861-01	1160	0	Female	60	distal	Stage IIA	pMMR	No
TCGA-F5-6863-01	191	1	Female	71	distal	Stage IIIB	pMMR	Yes
TCGA-F5-6864-01	379	0	Female	74	distal	Stage IIIB	pMMR	Yes
TCGA-G4-6293-01	4051	0	Female	49	proximal	Stage III	pMMR	Yes
TCGA-G4-6294-01	517	1	Male	75	proximal	Stage IV	pMMR	Yes
TCGA-G4-6295-01	254	0	Female	70	proximal	Stage II	pMMR	No
TCGA-G4-6297-01	439	1	Female	55	proximal	Stage IV	pMMR	Yes
TCGA-G4-6298-01	NA	1	Male	90	proximal	Stage IIIB	pMMR	Yes
TCGA-G4-6299-01	2268	0	Male	69	distal	Stage IIIC	pMMR	Yes
TCGA-G4-6302-01	0	0	Female	90	proximal	Stage IIA	dMMR	No
TCGA-G4-6303-01	872	1	Female	54	distal	Stage IV	pMMR	Yes
TCGA-G4-6304-01	859	1	Female	66	proximal	Stage IIB	dMMR	Yes
TCGA-G4-6306-01	1359	0	Male	71	proximal	I	pMMR	No
TCGA-G4-6307-01	1674	0	Female	37	distal	Stage IIIB	pMMR	Yes
TCGA-G4-6309-01	2176	1	Female	40	distal	Stage IIIB	dMMR	Yes
TCGA-G4-6310-01	1935	0	Male	69	proximal	Stage IIIB	pMMR	Yes
TCGA-G4-6311-01	1199	0	Male	80	proximal	Stage III	pMMR	Yes
TCGA-G4-6314-01	38	1	Female	76	proximal	Stage IV	pMMR	Yes
TCGA-G4-6315-01	1883	0	Male	66	distal	Stage IV	pMMR	Yes
TCGA-G4-6317-01	592	1	Female	51	distal	Stage IIIC	pMMR	Yes
TCGA-G4-6320-01	804	0	Male	73	proximal	Stage III	dMMR	Yes
TCGA-G4-6321-01	672	0	Female	60	proximal	Stage III	pMMR	Yes
TCGA-G4-6322-01	789	1	Male	65	distal	Stage IIIB	pMMR	Yes
TCGA-G4-6323-01	419	0	Male	50	proximal	Stage IA	pMMR	No
TCGA-G4-6586-01	1089	0	Female	73	proximal	Stage IIA	dMMR	No
TCGA-G4-6588-01	796	0	Female	58	proximal	Stage IIA	dMMR	No
TCGA-G4-6625-01	2564	1	Female	77	distal	Stage IIA	pMMR	No
TCGA-G4-6626-01	1	0	Male	90	proximal	Stage IIA	pMMR	No
TCGA-G4-6627-01	1003	1	Male	84	proximal	Stage IIA	pMMR	No
TCGA-G4-6628-01	2424	0	Male	78	proximal	Stage I	dMMR	No
TCGA-G5-6233-01	92	1	Male	74	distal	IIIB	pMMR	Yes
TCGA-G5-6235-01	1042	1	Male	72	distal	Stage IIIB	pMMR	Yes
TCGA-G5-6641-01	804	0	Male	67	distal	Stage IIIA	pMMR	Yes
TCGA-NH-A50T-01	553	0	Female	68	distal	Stage IIA	pMMR	No
TCGA-NH-A50U-01	276	1	Male	42	proximal	Stage IVA	pMMR	Yes
TCGA-NH-A50V-01	588	0	Male	69	proximal	Stage IIIB	pMMR	Yes
TCGA-NH-A5IV-01	0	0	Female	90	proximal	Stage IIA	dMMR	No
TCGA-NH-A6GA-01	6	1	Male	58	proximal	Stage IIIC	pMMR	Yes
TCGA-NH-A6GB-01	476	0	Female	71	proximal	Stage IIIC	pMMR	Yes
TCGA-NH-A6GC-01	389	0	Female	66	distal	Stage IVB	pMMR	Yes
TCGA-NH-A8F8-01	511	0	Male	79	proximal	Stage IV	pMMR	Yes
TCGA-QG-A5YV-01	1301	0	Female	64	distal	Stage IIIC	pMMR	Yes
TCGA-QG-A5YW-01	896	0	Female	55	proximal	Stage IIIC	pMMR	Yes
TCGA-QG-A5YX-01	1003	0	Female	61	distal	Stage IIA	pMMR	Yes
TCGA-QG-A5Z1-01	256	0	Male	71	distal	Stage IIIB	pMMR	Yes
TCGA-QG-A5Z2-01	952	0	Male	61	proximal	Stage I	dMMR	No
TCGA-QL-A97D-01	666	0	Female	84	proximal	Stage I	pMMR	No
TCGA-RU-A8FL-01	256	1	Male	51	proximal	Stage IIIB	pMMR	Yes
TCGA-SS-A7HO-01	506	1	Female	44	proximal	Stage IIB	pMMR	Yes
TCGA-T9-A92H-01	81	1	Male	82	distal	Stage IIA	pMMR	No
TCGA-WS-AB45-01	2130	0	Female	52	proximal	Stage IIA	dMMR	No
