# Supplementary material for: Mismatch repair protein deficiency and its implications on distant metastasis in colorectal cancer: A comprehensive analysis
Source: Cancer Med. 2024 Mar 28;13(7):e6994. doi: 10.1002/cam4.6994 (PMC10974709; doi:10.1002/cam4.6994)
Supplement: Supplementary file 2 — Data S2. [file CAM4-13-e6994-s003.xlsx]

## Sheet: Data S2 legend
Data S2. Results of iRegulon Analyses
The dataset included the full results of the iRegulon analyses: the transcriptional factor signature in metastasis-related modules (Transcriptional signature) and the target gene list regulated by core transcriptional factors. For the Transcriptional signature set, colors are used to indicate the transcription factor binding motif clusters associated with the transcription factors of the network,…

## Sheet: Transcriptional signature
Name	Darkgreen$Grey60.txt					Cluster used in the presented network	Cluster Code	Transcription factor
Species and nomenclature	Homo sapiens, HGNC symbols						M1	IRF1
Motif collection	10K (9713 PWMs)						M3	STAT1
Minimum NEScore	3						M8	IRF4
Rank threshold for visualization	5000						M9	ETV7
Minimum identity between orthologous genes	0						M11	NFYC
Maximum false discovery rate (FDR) on motif similarity	0.001
Motif rankings database	20kb centered around TSS (7 species)
Number of valid nodes	189
iRegulon version	iRegulon v1.3 (build: 2015-02-12)
Rank	Motif id	AUC	NES	ClusterCode	Transcription factor	Target genes
1	taipale-NCGAAACCGAAACY-IRF8-DBD	0.115636	13.8738	M1	IRF8,IRF9,IRF4,IRF5,IRF3,IRF7,IRF1,IRF2	IRF1,SLC25A28,PSMB9,CASP1,UBE2L6,CASP7,ZBP1,TAP2,PRKD2,ISG20,CXCL10,IFIT5,NMI,HLA-B,TLR3,IFIH1,TAP1,PSMB8,IRF2,SBNO2,IDO1,STAT1,PSMB10,BIRC3,HLA-C,NAT1,ETV7,TAPBP,GBP1,B2M,R3HCC1,IL15,MME,KIF13B,EXTL3,CA2,SLC39A14,CLIC5,IL15RA,LGALS9,NEDD4,SORBS3,NOL4,AGPAT5,RNF19B,IL18,KBTBD2,HSPA4L,ADA,FZD3,VSNL1,NDUFV2,LAP3,LPIN1,NAV2,PTK2B,MSRA,TNKS,HLA-A,CIITA,PCM1,ZNF24,RNF138,TMCC1,SCN5A,TAPBPL,GSDMB,CCDC6…
2	taipale-NCGAAACCGAAACT-IRF8-full	0.114623	13.7378	M1	IRF8,IRF4,IRF5,IRF9,IRF3,IRF7	IRF1,PSMB9,CASP1,TLR3,TAP2,PSMB8,SLC25A28,PRKD2,CASP7,CXCL10,PSMB10,UBE2L6,ISG20,IFIH1,SBNO2,GBP1,STAT1,NAT1,HLA-B,IFIT5,TAPBP,TAP1,NMI,ETV7,TAPBPL,B2M,IL15,BIRC3,IDO1,ZBP1,IL18,IRF2,RNF19B,CLIC5,HLA-C,APOL2,IL15RA,KBTBD2,CA2,NOL4,ZNF24,APOL3,HSPA4L,SECTM1,MME,HLA-F,GSDMB,EXTL3,SP140L,PTK2B,SLC39A14,SORBS3,HLA-E,HLA-A,APOL1,FZD3,LAP3,NDUFV2,VSNL1,CIITA,TRIM38,RNF138,TNFSF10,SH2D4A,BTBD7
3	taipale-NNRRAAAGGAAACCGAAACTN-IRF3-full	0.11397	13.65	M1	IRF3,IRF9,IRF4,IRF8,IRF5,ZEB1,IRF7,IRF6,IRF2,IRF1	IFIH1,UBE2L6,IRF2,TAP2,PSMB9,TAP1,B2M,TAPBP,PSME1,PSMB8,KBTBD2,ETV7,CASP7,TNFSF10,HLA-B,APOL6,HLA-C,PRKD2,LAP3,WARS,APOL1,IDO1,PPP2R2A,BIRC3,SORBS3,IL15,CXCL10,PARP3,APOL2,HLA-F,NMI,SLC25A28,STAT1,BIN3,PTK2B,ZBP1,IRF1,SCN5A,NOL4,MICB,KCNJ6,SBNO2,IL15RA,TAPBPL,SP140L,FZD3,ISG20,HLA-A,CASP1,GBP1,APOL3,PSMB10,EXTL3,SH2D4A,ZNF395,BTN3A3,GALNT1,NAV2,PSD3,CLIC5,PML,CIITA,RNF138,MSRA,FECH,SOCS6,NAT1,ZNF…
4	taipale-AWCGAAACCGAAACY-IRF9-full	0.111095	13.2638	M1	IRF9,IRF8,IRF4,IRF5,IRF3,IRF7	SLC25A28,IFIH1,IRF1,UBE2L6,TAP2,CASP7,PRKD2,PSMB9,PSMB8,CXCL10,HLA-B,ETV7,ZBP1,IRF2,CASP1,SBNO2,TLR3,IDO1,BIRC3,STAT1,ISG20,NAT1,B2M,HLA-C,IL15,TAP1,LAP3,NMI,GBP1,IFIT5,ADA,NDUFV2,TAPBP,SMAD2,CXCL11,IL18,RNF19B,IL15RA,TAPBPL,EXTL3,HLA-A,PSME1,APOL6,APOL1,RNF138,FZD3,ENTPD4,SLC39A14,TNFSF10,APOL2,PPP2R2A,CIITA,NARS,APOL3,ZNF273,GSDMB,NEDD4,PSMB10,HLA-E,HLA-F,PTK2B,NOL4,LGALS9,SP140L,DEXI,TRIM38,ZN…
5	swissregulon-IRF1-2-7.p3	0.104242	12.3432	M1	IRF1,IRF7,IRF2,IRF3,IRF8,IRF4,IRF5,IRF6,STAT1,STAT2,PRDM1,IRF9,MYB,SPI1,E2F1,PURA,ZNF683	TAPBP,IRF2,CASP7,TAP2,NMI,PSME1,PSMB9,BIRC3,UBE2L6,IRF1,PARP3,PSMB8,PSMB10,TAP1,STAT1,CXCL10,SORBS3,IL15RA,TNFSF10,EXTL3,HLA-B,LGALS9,PRKD2,KBTBD2,HLA-C,APOL2,APOL6,IDO1,SBNO2,IL15,SOCS6,ISG20,SLC25A28,TLR3,CIITA,APOL1,B2M,CLIC5,HLA-F,SP140L,ZNF395,IFIH1,CCDC68,MME,NOL4,HLA-E,GALNT1,CA2,ETV7,TAPBPL,WARS,ZBP1,HLA-A,FZD3,NAV2,MSRA,VPS4B,FECH,CNDP2,GSDMB,VSNL1,SECTM1,IFIT5,PTK2B,LAP3,PSD3,KCNJ6,BTN3…
6	taipale-NCGAAACCGAAACYN-IRF4-full	0.0976337	11.4555	M1	IRF4,IRF8,IRF5,IRF9,IRF3,IRF7	IRF1,CASP1,UBE2L6,IFIH1,CXCL10,SLC25A28,TLR3,B2M,CASP7,GBP1,HLA-C,ISG20,PSMB9,TAP2,NAT1,TAP1,IFIT5,PSMB10,PSMB8,STAT1,IL15,NMI,PRKD2,HLA-B,ZBP1,SBNO2,IL18,HSPA4L,IL15RA,RNF19B,NDUFV2,R3HCC1,CIITA,IDO1,ETV7,EXTL3,CA2,CLIC5,TAPBPL,BTBD7,VSNL1,HLA-F,NOL4,BIRC3,GSDMB,LGALS9,SMAD2,LAP3,HLA-A,APOL2,APOL3,SLC39A14,RNF138,TRIM38,SP140L,ENTPD4,ZNF24,HLA-E,MME,ZNF85,APOL6,PTK2B,SECTM1,IRF2,PCM1,TNFSF10,REE…
7	jaspar-MA0050.1	0.0959429	11.2283	M1	IRF1,IRF2,IRF7,IRF5,IRF4,IRF3,IRF8,IRF9,IRF6,STAT1,STAT2,E2F1,ZNF683	PRKD2,PSMB9,TAP2,IDO1,IRF2,IRF1,CLIC5,HLA-B,ZBP1,MME,PSMB10,IFIT5,CXCL10,SLC25A28,STAT1,TAPBP,IL15RA,BIRC3,PSME1,KBTBD2,SBNO2,PSMB8,UBE2L6,FZD3,CIITA,SLC39A14,NMI,HLA-C,TLR3,CASP7,CASP1,KIF13B,CA2,ZNF395,LGALS9
8	taipale-NCGAAANYGAAACY-IRF7-DBD	0.0939662	10.9628	M1	IRF7,IRF8,IRF2,IRF1,IRF4,IRF9,IRF5,ZNF683	IRF2,IRF1,ETV7,PSMB10,TAPBP,ZBP1,NMI,IDO1,CASP7,TAP2,PSMB9,TLR3,PRKD2,HLA-B,STAT1,HLA-C,IFIT5,BIRC3,HLA-F,CXCL10,UBE2L6,MME,ZNF395,IL18,RNF19B,AGPAT5,HLA-A,CA2,ADNP2,MSRA,NOL4,SORBS3,SBNO2,IL15RA,SLC25A28,PCM1,SLC39A14,KBTBD2,CASP1,EXTL3,NAV2,TNFSF10,PSMB8,CLIC5,CIITA,SECTM1,BTBD7,HLA-E,IL15,ZNF24,TAP1,PTK2B,CCDC68,LEPROTL1,ISG20,RNF138,C18orf8,B2M,APOL2,KIF13B,VSNL1,SH2D4A,PPP2R2A,GZMB,PSD3,TNKS…
9	jaspar-MA0051.1	0.0869416	10.0192	M1	IRF2,IRF1,IRF7,STAT1,STAT2,IRF3,IRF8,IRF5,IRF4,IRF6,IRF9,PRDM1,ZNF683	TAPBP,PSMB9,KBTBD2,TAP2,CASP7,STAT1,CXCL10,IRF2,BIRC3,NMI,HLA-B,PSMB10,UBE2L6,PSME1,IL15RA,PARP3,CLIC5,TLR3,CA2,HLA-C,SORBS3,EXTL3,IRF1,PSMB8,WARS,SBNO2,SOCS6,SH2D4A,APOL2,HLA-E,SLC11A2,NAV2,LGALS9,TAPBPL,CIITA,IDO1,CCDC68,SP140L,MME,IL15,VSNL1,HLA-A,NOL4,APOL1,KIF13B,TAP1,C18orf8,REEP4,RNF19B,PSD3,SLC25A28,NEDD4,CASP1,KCNJ6,MSRA,MTSS1,ETV7,FECH
10	homer-M00095	0.0846219	9.70753	M1	STAT2,STAT1,IRF8,E2F1,IRF2,IRF1,IRF7,IRF4,IRF6,IRF3,IRF5,IRF9,ZEB1,MYB,CHURC1,ZNF683	PRKD2,IFIT5,CXCL10,TAP2,SLC25A28,NMI,TAPBP,IDO1,IRF1,PSMB9,BIRC3,ISG20,PSMB10,IRF2,ZBP1,HLA-B,CASP1,CIITA,TLR3,CASP7,STAT1,SBNO2,HLA-C,UBE2L6,CLIC5,IL18,MME,SORBS3,LGALS9,PSME1,SLC39A14,IFIH1,R3HCC1,KBTBD2,APOL2,SOCS6,NOL4,ADNP2,WARS,NAV2,EPHX2,APOBEC3F,RNF19B,CXCL11,CA2,PCM1,PSMB8,CCDC68,NEDD4,TNFSF10,LEPROTL1,NAT1,LAP3,APOL1,EXTL3,HLA-F,MTUS1,MSRA,GBP1,KIF13B,ADA,ENTPD4,CNDP2,IL15,SCN5A,KBTBD11…
11	factorbook-STAT2	0.0734152	8.20209	M1	STAT2,STAT1,IRF7,IRF2,IRF1,IRF6,IRF3,IRF5,IRF8,IRF4,ZEB1,IRF9,PRDM1	PRKD2,TAPBP,IFIT5,IRF1,CXCL10,NMI,PML,CASP7,UBE2L6,ISG20,IFIH1,SORBS3,STAT1,HLA-C,IDO1,TLR3,BIRC3,LGALS9,SLC25A28,IRF2,SOCS6,SCN5A,TAP2,GTF2E2,IL15,APOL2,B2M,ZBP1,CIITA,HLA-B,TNFSF10,MSRA,WARS,CNDP2,SBNO2,NDUFV2,NOL4,ZNF24,CCDC68,PSMB8,GALNT1,FZD3,APOL3,IL18,EHD4,MTUS1,APOL6,PSMB9,MME,SLC39A14,NAV2,SP140L,TAP1,CLIC5,VPS4B,APOL1,HLA-F,KBTBD2,ADNP2,PTK2B,GSDMB,NEDD4,LAP3,PCM1,LEPROTL1,KIF13B,ZNF395…
12	jaspar-PF0085.1	0.073162	8.16807	M1	IRF2,IRF1,IRF7,IRF5,IRF8,IRF4,IRF3,IRF6,IRF9,E2F1,MYB,STAT1,STAT2,ZNF683	PSMB10,PSMB9,MME,TAPBP,HLA-B,TAP2,IDO1,PARP3,SBNO2,IRF1,CLIC5,STAT1,BIRC3,ETV7,CIITA,NMI,PSME1,CASP1,HLA-C,PCM1,ADNP2,CASP7,IL15,PRKD2,TNFSF10,SLC25A28,IFIT5,SECTM1,MSRA,CA2,C18orf8,PPP2R2A,WARS,ZBP1,NOL4,PSMB8,CXCL10,SORBS3,IL15RA,APOL2,CX3CL1,VSNL1,TAP1,UBE2L6,RNF19B,TMCC1,KIF13B,TLR3,HLA-A,EXTL3,TAPBPL,ISG20,ZNF395,CNDP2,KBTBD2,IL18,NAV2,SP140L,PSD3,HLA-F,HSPA4L,NEDD4,SLC39A14,SCN5A,PTK2B,PML,…
13	tfdimers-MD00007	0.0713813	7.92887	M1	IRF8,E2F1,IRF1,IRF4,MYB,IRF7,IRF5,IRF2,IRF6,IRF9,IRF3,ZEB1,POU5F1,FOS,JUN,FOXM1	IRF2,SLC25A28,IDO1,TAPBP,C18orf8,CASP1,PRKD2,SBNO2,BIRC3,NMI,UBE2L6,ISG20,SORBS3,PSMB9,IFIT5,CXCL10,CIITA,HLA-C,HLA-B,IRF1,EXTL3,IL15,TLR3,MME,ZBP1,TAP2,SLC39A14,VSNL1,KBTBD2,WARS,AGPAT5,ADNP2,CA2,HSPA4L,RNF19B,GBP1,PSD3,CLIC5,ZNF24,NAV2,MSRA,IL18,TAPBPL,APOL1,PCM1,CCDC68,KIF13B,TNKS,IL15RA,STAT1,CNDP2,TNFSF10,PSMB10,NOL4
14	flyfactorsurvey-Blimp-1_SOLEXA_FBgn0035625	0.0670195	7.34293	M2	PRDM1,ZNF683,IRF1,IRF2,IRF7,IRF6,IRF3,IRF4,IRF8,IRF5,IRF9,PURA,BCL6,BCL6B	PSMB9,IRF2,TAPBP,PSMB10,TLR3,TAP2,MME,PARP3,C18orf8,BIRC3,CIITA,RNF19B,CCDC68,NAV2,PSMB8,HLA-C,CLIC5,NMI,STAT1,WARS,PRKD2,SBNO2,SORBS3,BIN3,IL15,APOL2,NOL4,MSRA,LAP3,CASP7,KIF13B,KBTBD2,EXTL3,ENTPD4,PCM1,SCN5A,IL15RA,APOL1,PPP2R2A,FZD3,SP140L,DEXI,HLA-B,MTSS1
15	homer-M00525	0.0653042	7.11251	M2	PRDM1,IRF1,IRF2,IRF7,IRF5,IRF8,IRF9,IRF4,IRF3,E2F1,ZNF683	PSMB9,TAP2,PSMB8,RNF19B,IRF2,BIRC3,TLR3,NMI,TAPBP,CLIC5,UBE2L6,NAV2,SORBS3,NEDD4,CCDC68,NOL4,MME,CIITA,MSRA,PCM1,BIN3,IL15RA,CXCL10,DEXI,C18orf8,KBTBD2,APOL2,PRKD2,CASP7,LEPROTL1,PSMB10,PPP2R2A,PARP3,SH2D4A,AGPAT5,SBNO2
16	flyfactorsurvey-Blimp-1_NAR_FBgn0035625	0.0591781	6.28956	M2	PRDM1,ZNF683,IRF1,IRF2,IRF3,IRF7,IRF9,IRF8,IRF5,IRF4	TAPBP,PSMB9,IRF2,TLR3,TAP2,PSMB10,MME,CLIC5,IDO1,SBNO2,STAT1,C18orf8,CIITA,CCDC68,KBTBD2,HLA-C,PSME1,BIRC3,PARP3,PCM1,PSMB8,NMI,NAV2,RNF19B,SORBS3,MSRA,EXTL3,APOL2
17	swissregulon-PRDM1.p3	0.0581244	6.14801	M2	PRDM1,IRF1,IRF2,LTF,IRF3,IRF8,IRF5,IRF7,IRF6,IRF4,ZNF683	TAPBP,PSMB9,TAP2,MME,RNF19B,BIRC3,CIITA,TLR3,IRF2,PARP3,IL15,STAT1,CCDC68,NMI,MSRA,TAPBPL,HLA-C,PCM1,APOL2,SORBS3,KBTBD2,PSME1,PSMB10,NEDD4,APOL1,HSPA4L,PPP2R2A,SH2D4A,EPHX2,NAV2,ZNF395,FZD3,ENTPD4,NOL4,LEPROTL1,C18orf8,SP140L,SBNO2,SCN5A,CLIC5,EXTL3,WARS,IL18,PTK2B,VPS4B,TMCC1,CA2,TRIM38,IFIH1,RARRES3,SMAD2,PSMB8,BIN3,SLC39A14,PSD3
18	taipale-NRAAAGTGAAAGTGN-PRDM1-full	0.0579856	6.12936	M2	PRDM1,IRF1,IRF2,IRF7,IRF6,IRF4,IRF8,IRF5,IRF3,IRF9,LTF,ZNF683	TAPBP,PSMB9,TAP2,TLR3,RNF19B,C18orf8,CCDC68,CIITA,BIRC3,PARP3,STAT1,IRF2,SORBS3,NAV2,SBNO2,MME,PSMB10,CLIC5,APOL2,SH2D4A,PCM1,NOL4,MSRA,KBTBD2,NMI,LEPROTL1,NEDD4,APOL1,WARS
19	jaspar-MA0137.1	0.0576834	6.08876	M1	STAT1,STAT2,IRF7,IRF1,IRF2,IRF8,IRF3,IRF4,IRF5,IRF6,MYB,SPI1	PRKD2,IFIT5,IRF1,CASP7,SLC25A28,IDO1,TAPBP,NMI,IRF2,UBE2L6,FZD3,ZBP1,CXCL10,STAT1,SORBS3,PML,B2M,HLA-B,SBNO2,SECTM1,CCDC68,TAP2,BIRC3,HLA-C,SLC39A14,SCN5A,CIITA,ADNP2,TLR3,HLA-E,SLC19A3,WARS,TNFSF10,KCNJ6,VPS4B,SMAD2,IL15,ISG20,MSRA,ZNF24,INTS9,EXTL3,KBTBD2,C18orf8,KIF13B,IFIH1,CNDP2,LGALS9,NAV2,SP140L,AFP,GTF2E2,HLA-F,APOL3,TNKS,SOCS6,AGPAT5,LEPROTL1,PTK2B,NEDD4,NOL4,TMCC1,PSD3,CA2,CLIC5,RNF138
20	transfac_pro-M02771	0.0542691	5.63011	M1	STAT1,STAT2	PML,IRF1,CASP7,IFIT5,IRF2,HLA-C,NMI,STAT1,SORBS3,TLR3,RNF138,CXCL10,LGALS9,IFIH1,UBE2L6,CLIC5,PRKD2,IDO1,ZNF395,SCN5A,KIF13B,IL15RA,MTSS1,GTF2E2,BIRC3,TMCC1,REEP4,IL15,SBNO2,NOL4,TAP2,TAPBP,CCDC68,EPHX2,ZBP1,SLC25A28,INTS9,NEDD4,APOL3,SOCS6,NAT1,MME,EHD4,SP140L,TNFSF10,HLA-B,B2M,PTK2B,KBTBD2,SECTM1,ZNF273,HLA-F,MTUS1,SLC19A3,NDUFV2,MSRA,ISG20,EXTL3,TRIM38,SLC39A14,WARS,PCM1,IL18
21	transfac_pro-M00699	0.0491885	4.94761	M1	IRF8,IRF2,IRF5,IRF6,IRF4,IRF1,IRF3,IRF7,STAT2,STAT1,MYB,ZEB1,SPI1	PRKD2,IRF2,TLR3,MME,HLA-B,IDO1,IFIT5,IRF1,CASP7,HLA-C,TAPBP,SLC25A28,CIITA,CNDP2,SBNO2,BIRC3,NMI,CA2,WARS,SORBS3,ZNF395,HLA-F,TAP2,NAV2,VSNL1,FZD3,CLIC5,MALT1,APOL2,SLCO1B3,PML,PCM1,KCNJ6,AGPAT5,APOL3,CXCL10,SCN5A,ADNP2
22	tfdimers-MD00138	0.0486984	4.88177	M2	IRF5,MYB,IRF6,IRF7,IRF2,IRF4,IRF9,IRF1,IRF8,IRF3,E2F1,ZEB1,POU5F1	HLA-B,PRKD2,HLA-F,BIRC3,RNF19B,HLA-C,SBNO2,UBE2L6,HLA-E,GTF2E2,PTK2B,VSNL1,SORBS3,PCM1,CLIC5,CCDC68,CXCL10,APOL2,MAK16,MME,IFIH1,NAV2,CA2,AGPAT5
23	transfac_public-M00224	0.0456925	4.47798	M3	STAT1,STAT3,STAT5B,STAT5A,STAT6,STAT2,STAT4	IRF1,ADA,SBNO2,ETV7,IRF2,PTK2B,ZNF223,EXTL3,IDO1,SOCS6,HLA-C,WARS,MME,LAP3,SORBS3,GALNT1,MTUS1,FDXR,SECTM1,LEPROTL1,BIN3,APOL3,INTS9,XPO7,ENTPD4,APOL2,FECH,STAT1,CCDC25,SCN5A,SP140L,CASP7
24	stark-TTCCSGGAA	0.0456517	4.47249	M3	STAT5B,STAT5A,STAT6,STAT3,STAT1	IRF1,SBNO2,ZNF223,ETV7,ADA,BIN3,PTK2B,WFDC2,SECTM1,SOCS6,MTUS1,CASP7,NOL4
25	flyfactorsurvey-Blimp-1_SANGER_5_FBgn0035625	0.0451943	4.41105	M2	PRDM1,ZNF683,IRF2,IRF7,IRF1	PSMB9,TAP2,TAPBP,SBNO2,TLR3,IRF2,KBTBD2,CIITA,NOL4,CCDC68,CLIC5,PSMB10,MME,PSME1,HLA-C,PSMB8,PARP3,BIRC3,NAV2,IL15RA,IL15,SOCS6,TNFSF10,EXTL3,ZNF395,PPP2R2A,KIF13B,ZNF24,SORBS3,PTK2B,NMI,BIN3,ADNP2,STAT1,SLC19A3,MSRA,PCM1,HLA-E,FZD3,CXCL11,IRF1,INTS9,WARS,AGPAT5,APOL2,REEP4,ENTPD4,NEDD4,CA2,C18orf8,CXCL10,VSNL1,TAP1,RNF19B,NDUFV2,MTSS1,CASP1,ZCCHC2,EPHX2,GBP1,KCNJ6,TNKS
26	homer-M01812	0.0450146	4.38691	M4		AGPAT5,TLR3,CASP7,REEP4,NARS,CNDP2,TMCC1,TAPBPL,TFF3,PTK2B,SBNO2,APOL6,HLA-F,HLA-A,HLA-E,HLA-G,TXNL1,APOBEC3F,NEDD4,NAV2,GSDMB,CHMP7,PSMB9,PSMB8,TAP1,TAP2
27	transfac_pro-M01882	0.0448349	4.36277	M2	IRF2,IRF1,IRF7,IRF8,IRF3,IRF4,IRF9,IRF5,PRDM1,IRF6,STAT1,STAT2,E2F1,PURA,JUN,FOS,ZEB1,SPI1,ZNF683	IRF2,TLR3,TAPBP,PSMB9,MME,SBNO2,PRKD2,PSMB10,IRF1,HLA-C,NMI,STAT1,CIITA,BIRC3,TAP2,KIF13B,CLIC5,PARP3,CXCL10,HLA-B,SORBS3,TNFSF10,IDO1,KBTBD2,PSMB8,PCM1,C18orf8,BTN3A1,WARS,SECTM1,NOL4,SLC25A28,LAP3,NAV2,AGPAT5,SOCS6,ZBP1,APOL2,VSNL1,IFIT5,CASP7,EXTL3,ADNP2,PSD3,CCDC68,CA2,IL15,SLC19A3,IFIH1,MTSS1,RNF19B,UBE2L6,APOL3,ISG20
28	jaspar-MA0137.2	0.0441978	4.27718	M3	STAT1,STAT3,STAT5A,STAT5B,STAT6,STAT4,BCL6,STAT2	IRF1,ZNF223,MME,IRF2,SOCS6,ADA,CIITA,INTS9,CXCL11,EXTL3,SCN5A,IDO1,CCDC68,LPIN1,MTUS1,CCDC25,NAV2,BIN3,NEDD4,MFHAS1,SECTM1,CXCL10,SORBS3,NOL4,SLC25A28,SP140L,ENTPD4,PMAIP1,APOL6,PTK2B,SLC19A3,KIF13B,ZNF24,PSD3
29	transfac_public-M00453	0.0432421	4.1488	M1	IRF7,IRF2,IRF1,STAT2,STAT1,IRF6,IRF5,IRF3,IRF4,IRF8	NMI,IRF2,TAPBP,PPP2R2A,SBNO2,IFIT5,CA2,CASP7,TAP2,BIRC3,IRF1,TNFSF10,HLA-C,STAT1,FZD3,PTK2B,HLA-B,MTSS1,TAP1,KCNJ6,KBTBD2,NAV2,CIITA,AFP,CLIC5,VSNL1,HLA-E,TMCC1,APOL1,IFIH1,ZNF395,IL15RA,EXTL3,SOCS6,AGPAT5,NOL4,KCTD9,SCN5A,INTS9,APOL2,KIF13B,PSMB9,REEP4,MTUS1,CXCL10,SMAD2,SORBS3,CCDC68,BTBD7,VPS4B,EHD4,GNLY,TXNL4A,SLC25A28,NEDD4,GALNT1,DCTN6,RNF138,MSRA
30	yetfasco-616	0.0425968	4.06212	M4		CASP7,TLR3,AGPAT5,REEP4,ZNF273,NARS,CNDP2,SBNO2,TFF3,TMCC1,CA2,TAPBPL,UBE2L6,APOBEC3F,APOL6,ZNF24,NEDD4,WRN,NAV2,HLA-F,HLA-A,HLA-E,HLA-G,TXNL1,ZNF223,NAT1,LAMP3,PMAIP1,GSDMB,CHMP7,PSMB9,PSMB8,TAP1,TAP2
31	tfdimers-MD00527	0.0422047	4.00945	M1	IRF7,IRF6,ZEB1,IRF4,IRF2,IRF5,IRF8,IRF3,IRF1,POU5F1,IRF9,MYB,E2F1,STAT2,STAT1,SPI1	UBE2L6,HLA-B,IFIH1,PRKD2,HLA-C,BIRC3,LGALS9,SORBS3,ISG20,NOL4,HLA-F,EPHX2,STAT1,NAV2,MICB,SLC25A28,LAP3,NMI,SLC19A3,APOL2,ENTPD4,IRF2,EHD4,PSD3,HLA-E,SLC11A2,TAPBPL,PPP2R2A,IDO1
32	transfac_public-M00258	0.0419679	3.97763	M1	IRF8,IRF5,IRF6,IRF3,IRF2,IRF1,IRF4,IRF7,STAT2,STAT1,SPI1,MYB,PURA,IRF9,PRDM1,E2F1	PRKD2,IRF2,IFIT5,IRF1,NMI,HLA-C,HLA-B,SLC25A28,TLR3,FZD3,CASP7,HLA-F,TAPBP,PPP2R2A,MME,CIITA,SLC19A3,SBNO2,WARS,MSRA,SORBS3,ADNP2,PML,LGALS9,BIRC3,TAP2,UBE2L6,MTUS1,ENTPD4,KCNJ6,EXTL3,SLC11A2,NOL4,ZNF395,VPS4B,APOL1,PTK2B,APOL2,SH2D4A,IDO1,IL18,STAT1,VSNL1,KBTBD2,CA2,ISG20,NAV2,ZBP1,SLC39A14,CXCL10,INTS9,SCN5A,TMCC1,CCDC68,TNKS,IL15,WFDC2,SP140L,SMAD2,PCM1,GTF2E2
33	homer-M01781	0.0413308	3.89204	M5		IRF2,NOL4,KCNJ6,GRK1,TMCC1,CLIC5,MTSS1,CCDC68,NMI,BIN3,IRF1,SLC19A3,EXTL3,LGALS9,IL18
34	jaspar-CN0226.1	0.0411511	3.8679	M6		MME,MTSS1,PCM1,XPO7,HLA-C,NAV2,TMCC1,HSPA4L,NOL4,MTUS1
35	yetfasco-1329	0.0409877	3.84595	M7		CA2,GBP1,MSRA,MTUS1,IRF2,MTSS1,ZNF395,SP140L,SLC41A3,APOL3,PQLC1,CASP7,HLA-C,PCM1,PPP2R2A,BTN2A2,ZNF24,TLR3,TFF3,NEDD4,TAP2,PSD3,RNF19B,CIITA,POLR3D,APOL1,IL15,MAK16,FZD3,GNLY,ZBP1,LGALS9,RARRES3,APOL6,NAV2,IFIH1,NOP10,ADA,KBTBD11,GSR,REEP4,IFIT5,BIRC3,IL15RA,SORBS3,RPRD1A,CASP1,NOL4,SH2D4A,BIN3,KIF13B,DNAJB6,SCN5A,ENTPD4,SLC11A2,UBE2L6,KCNJ6,EXTL3,BTN3A3,CX3CL1,RNF138
36	tfdimers-MD00336	0.0407753	3.81743	M5	STAT1,IRF8,PURA,IRF4,SPI1,PRDM1,IRF5,IRF3,IRF2,IRF6,IRF7,IRF1	IRF1,IL18,TAP1,CCDC68,SOCS6,CIITA,HLA-C,FZD3,SLC19A3,BIRC3,CXCL10,SLC11A2,IRF2,GTF2E2,ETV7,TNKS,SMAD2,IL15,EXTL3,STAT1,KBTBD2,PPP2R2A,PTK2B,SCN5A,NARS,NAV2,BIN3,B2M,TAPBP,INTS9,PRB1,WFDC2,CA2,UBE2L6,NDUFV2,PSD3,SLC25A28,MME,TNFSF10,NOL4,ZNF24,TMCC1,CLIC5,IL15RA,MSRA,SBNO2,SP140L,BTN2A2,LAP3,KIF13B,DEXI,HSPA4L
37	transfac_pro-M02768	0.0407753	3.81743	M8	IRF4	PML,IRF1,IFIH1,CASP7,HLA-C,PPP2R2A,KBTBD2,IFIT5,TMCC1,MTSS1,SBNO2,UBE2L6,FECH,NAV2,PRKD2,IRF2,BIRC3,SCN5A,NMI,SORBS3,WARS,ENTPD4,CLIC5,SLC39A14,KCNJ6,MTUS1,ZNF395,APOL3,KIF13B
38	homer-M00325	0.0404159	3.76915	M9	ELF2,ELF1,ELF4,ELF5,EHF,ELF3,SPI1,FLI1,ETV6,ELK1,ELK3,GABPA,ETS1,ELK4,ETV4,ETV1,ETV7,GABPB1	BIN3,SBNO2,VPS4B,EHD4,SORBS3,EXTL3,MSRA,PTK2B
39	transfac_pro-M01935	0.0400647	3.72196	M10		SLC19A3,SCN5A,EXTL3,CNDP2,VPS4B,HSPA4L,ZNF395,BIRC3,MME,CXCL11,GTF2E2,ENTPD4,NAV2,TXNL4A,MTSS1,SORBS3,APOL3
40	yetfasco-497	0.0400647	3.72196	M10		SLC19A3,SCN5A,EXTL3,CNDP2,VPS4B,HSPA4L,ZNF395,BIRC3,MME,CXCL11,GTF2E2,ENTPD4,NAV2,TXNL4A,MTSS1,SORBS3,APOL3
41	transfac_pro-M02107	0.0388721	3.56176	M11	NFYC,NFYA,NFYB	SMAD2,DEXI,KCTD9,HCP5,HLA-F,HLA-C,GTF2E1,HLA-E,NUDT18,NOL4,ZNF273,WARS,NAV2,SLC25A28,SBNO2,ZCCHC2,MME,FDFT1,ZBP1,IL15,STAT1,NMI,NAT1,ZNF253,SLC11A2,HLA-A,TMCC1,IRF2,UBE2L6,CCDC68,XPO7,GTF2E2,SLCO1B3,EXTL3,KBTBD11,HLA-G
42	homer-M01550	0.0386843	3.53653	M12		CCDC68,SBNO2,NMI,RNF138,TXNL1,KBTBD2,MSRA,WARS,KIF13B,NEDD4,FZD3,HLA-C,VSNL1,BIRC3,SECTM1,NAV2,NOL4,MTSS1
43	homer-M00189	0.038235	3.47618	M3	STAT6,STAT5A,STAT5B,STAT1,STAT4,STAT3	IRF2,IRF1,SOCS6,WARS,MME,ADA,CXCL10,HSPA4L,IDO1,KIF13B,ZNF223
44	factorbook-STAT1	0.0379982	3.44436	M3	STAT3,STAT1,STAT6,STAT5B,STAT5A,STAT4,STAT2,BCL6	IRF2,IRF1,MME,SOCS6,ADA,CXCL11,ZNF223,IDO1,EXTL3,LPIN1,WARS,CCDC68,CXCL10,MTUS1,PMAIP1,SORBS3,SCN5A,INTS9,APOL6,NAV2,SP140L,SECTM1,MFHAS1,SBNO2,CLIC5,NOL4,EHD4,GTF2E2,VSNL1,LAP3,KIF13B,CIITA,PTK2B,EPHX2,HLA-C,SLC39A14,FECH,ZNF395,LEPROTL1,PSD3,BIN3,CCDC25,SLC25A28,PQLC1,ZNF24,PPP2R2A,PCM1,UBXN8,STAT1
45	transfac_pro-M01260	0.0379982	3.44436	M3	STAT1,STAT3,STAT6,STAT5B,STAT5A,STAT4,BCL6,STAT2,TBP,TBPL2,TBPL1,SRF	IRF2,CIITA,IRF1,ZNF223,ADA,MME,SOCS6,SCN5A,CXCL11,IDO1,INTS9,CCDC25,SORBS3,NOL4,SLC39A14,EXTL3,CCDC68,PSD3,WARS,PMAIP1,AFP,ZNF24,ZNF395,KBTBD11,TLR3,SLC25A28,HLA-C,NEDD4,CXCL10,NAV2,SLC19A3,ENTPD4,SP140L,SECTM1,SBNO2,PTK2B,BIN3,HLA-B
46	yetfasco-951	0.0374836	3.37523	M8		IRF2,HLA-C,SORBS3,CCDC68,NEDD4,NMI,EHD4,NOL4,NAV2,SCN5A,KBTBD11,ZNF395,MTSS1,CLIC5,SLC19A3,INTS9,MSRA
47	elemento-ACTTCCG	0.0373039	3.35109	M9	ETV6,EHF,ELF3,ELF5	VPS4B,BIN3,SBNO2,SLC39A6,POLR3D,EXTL3,PTK2B,LEPROTL1,CCDC25
48	transfac_pro-M01227	0.0372875	3.34889	M13	MAFB	CLIC5,NAV2,HLA-C,ZNF85,SCN5A,SORBS3,REEP4,ADA
49	yetfasco-894	0.0370997	3.32366	M8		HLA-C,CLIC5,KCNJ6,SLC39A14,KBTBD11,SH2D4A,LGALS9,CCDC68,BIN3,PCM1,IRF1,IRF2,KIF13B,CA2,ZNF395,SCN5A,SORBS3,IL15,TLR3,AFP,XPO7,NAV2,HSPA4L,SLC19A3,PPP2R2A,SMAD2,MME,BIRC3,ADA,PSD3,TAPBP,IFIH1,TAP2,GALNT1,SP140L,ZNF24,KBTBD2,REEP4,INTS9,AGPAT5,IDO1,MTUS1,ZBP1,PRKD2,APOL3,MTSS1,NMI,TMCC1,MSRA,ENTPD4,SLC11A2,NEDD4,NOL4,IL15RA
50	transfac_pro-M01552	0.0370343	3.31488	M14		KCNJ6,NAV2,MTUS1,CNOT7,HLA-C,XPO7,CLIC5,PQLC1,INTS9,SCN5A
51	yetfasco-851	0.0370343	3.31488	M14		KCNJ6,NAV2,MTUS1,CNOT7,HLA-C,XPO7,CLIC5,PQLC1,INTS9,SCN5A
52	yetfasco-953	0.0369853	3.3083	M8		HLA-C,SH2D4A,CLIC5,MSRA,NEDD4,ZNF395,CCDC68,NAV2,SORBS3,LAP3,GTF2E2,KBTBD11,CA2,ZCCHC2,GALNT1,TFF3
53	transfac_public-M00016	0.0367484	3.27648	M9	ELF2,ELF1,ELF4,ELF5,EHF,ELF3,SPI1,ETV6,ELK3,ELK1,FLI1,GABPA,ETS1,ELK4,ETV4,ETV1,ETV7,GABPB1	BIN3,SBNO2,VPS4B,EHD4,PTK2B,SORBS3,EXTL3,MSRA
54	encode-UW.Motif.0254	0.0367321	3.27428	M12		BIN3,CCDC68,NAV2,SBNO2,HLA-C,SCN5A,CLIC5,PSD3,ZNF395,EHD4,CIITA,MSRA
55	yetfasco-378	0.0366994	3.26989	M12		CCDC68,RNF138,NMI,TXNL1,SBNO2,MTUS1,HLA-C,MTSS1,KBTBD2
56	homer-M00355	0.0366341	3.26111	M3	STAT5B,STAT5A,STAT6,STAT3,STAT1,BCL6,STAT4,STAT2,REL,RELA,RELB	IRF2,IRF1,CXCL10,ADA,MME,IL15,SOCS6,CXCL11,STAT1,NOL4,SORBS3,HSPA4L
57	tfdimers-MD00213	0.0363155	3.21832	M15	TBP,HOXB13,HOXD13,HOXC13,HOXA13,HOXC11	CCDC68,GTF2E2,EXTL3,PTK2B,GSR,NAV2,TMCC1,SOCS6,SCN5A,MME,UBXN8,MTUS1,NOL4
58	transfac_pro-M01962	0.0362093	3.20406	M10		SLC19A3,VPS4B,CNDP2,ZNF395,EXTL3
59	yetfasco-582	0.0362093	3.20406	M10		SLC19A3,VPS4B,CNDP2,ZNF395,EXTL3
60	transfac_public-M00259	0.0361522	3.19638	M3	STAT5A,STAT5B,STAT6,STAT3,STAT1,BCL6,STAT4,STAT2	IRF2,IRF1,CXCL10,MME,ADA,SOCS6,IL15,CXCL11,STAT1,NOL4,SORBS3,HSPA4L,NEDD4,KIF13B,VSNL1,ZNF395,HLA-C,HLA-B,PTK2B,REEP4,CCDC68,XPO7,B2M,SH2D4A,CA2,SP140L,BIN3,MTUS1,MFHAS1,EXTL3,FAM160B2,KBTBD2,SBNO2,NAV2,ETV7,LEPROTL1,ENTPD4,SLC25A28,WARS,PSD3,PSMB8,FECH,CLIC5,SLC19A3,LPIN1,LGALS9,BIRC3,SCN5A,MSRA,APOL2,PCM1,GBP1,NMI,SLC39A14,IDO1
61	jaspar-MA0333.1	0.0356376	3.12725	M10		SLC19A3,VPS4B,CNDP2,ZNF395,EXTL3
62	encode-UW.Motif.0377	0.0354824	3.1064	M8		ADA,MSRA,ZNF85,MME,SORBS3,SCN5A,HLA-C,VSNL1
63	tfdimers-MD00063	0.0354824	3.1064	M3	STAT6,STAT1,STAT3,STAT4,STAT5A,STAT5B,BCL6,BCL6B	SOCS6,IRF2,INTS9,MME,NEDD4,IRF1,IDO1,ADA,VSNL1,PSD3
64	yetfasco-1970	0.0353353	3.08665	M16	SIRT1,SIRT5,SIRT4	NEDD4,MTSS1,IRF1,HLA-C,KCNJ6,NAV2,PCM1,XPO7,KIF13B
65	flyfactorsurvey-Ara_SOLEXA_FBgn0015904	0.035172	3.0647	M17	IRX6,IRX4,IRX5,IRX1,IRX2,IRX3	SORBS3,KBTBD11,NOL4,HLA-C,EXTL3,BIRC3,IL18
66	transfac_pro-M02328	0.035172	3.0647	M17	IRX6,IRX4,IRX5,IRX1,IRX2,IRX3	KBTBD11,HLA-C,SCN5A,KIF13B,EXTL3,SORBS3,IL18,SMAD2,IL15,NOL4,EPHX2,TNFSF10,RPRD1A,CA2,PCM1,ZNF395,PSD3,KCNJ6,IRF2,MSRA,NEDD4,NAV2,ZNF24,HSPA4L,CCDC68,SLCO1B3,RNF138,LGALS9,MTUS1,TNKS,XPO7,BIRC3,TXNL1,AGPAT5,RNASE3,FDFT1,GALNT1,VSNL1,TMCC1,KBTBD2,PPP2R2A,SLC11A2,MME,CLIC5,LEPROTL1,ADNP2,SLC19A3,SOCS6
67	tfdimers-MD00208	0.0350576	3.04934	M2	LTF,IRF1,IRF8,IRF7,IRF6,IRF2,IRF4,IRF3,IRF5,PRDM1,MYB	TAPBP,CNDP2,BIRC3,PRKD2,NAV2,RNF19B,RNF138,NOL4,IFIH1,APOL2,SOS2,TAPBPL,FECH,ENTPD4,HLA-C,EXTL3,CLIC5,FZD3,ADNP2,SH2D4A,SORBS3,HLA-B,IRF2,LEPROTL1
68	transfac_pro-M01220	0.035025	3.04495	M3	STAT3,STAT1	IRF1,NAV2,STAT1,ADA,KBTBD2,KBTBD11,MFHAS1,IRF2,SECTM1,SP140L,RNF19B,FECH,SOCS6
69	transfac_pro-M01244	0.0349923	3.04056	M18	HSF2,HSF1,HSF4	SCN5A,HLA-C,MSRA,LGALS9,CLIC5,VSNL1,CA2,ADA,HSPA4L,XPO7,CIITA,HLA-E,SLC39A14,ZNF395,ZCCHC2,HLA-F,LEPROTL1,HLA-B,TMCC1,NDUFV2,PRKD2,MME,NOL4,ENTPD4,VPS4B,CCDC68,FECH
70	yetfasco-1635	0.0347881	3.01313	M11	NFYA	SMAD2,ZNF253,ZNF254,ZNF675,ZNF273,KCTD9,ZNF85,HCP5,FDFT1,SLC11A2,CNDP2,NAV2,NMI,SLC25A28,NOL4,EHD4,CXCL10,IRF1,WARS,VPS4B

## Sheet: IRF1 target gene
The target gene of IRF1 in metastases-related modules
Rank	No. of motif	Target name	Module colors
1	17	PRKD2	grey60
5	18	IRF1	grey60
8	7	PML	grey60
8	17	TAPBP	grey60
9	17	UBE2L6	grey60
10	12	IFIH1	grey60
10	19	IRF2	grey60
10	12	PSMB10	grey60
13	14	PSMB9	grey60
16	19	SLC25A28	grey60
17	16	IFIT5	grey60
20	11	CASP1	grey60
23	19	HLA-B	grey60
23	18	TAP2	grey60
23	16	TLR3	grey60
26	18	IDO1	grey60
30	17	CASP7	darkgreen
33	19	NMI	grey60
38	9	ETV7	grey60
40	16	KBTBD2	grey60
41	18	CXCL10	grey60
46	12	PSMB8	grey60
48	18	STAT1	grey60
51	14	MME	grey60
57	11	TAP1	grey60
58	15	ZBP1	grey60
63	8	PSME1	grey60
68	6	C18orf8	grey60
73	10	B2M	grey60
94	19	BIRC3	grey60
99	16	CLIC5	grey60
101	18	SBNO2	grey60
103	7	GBP1	grey60
103	15	ISG20	grey60
104	19	HLA-C	grey60
105	4	PARP3	grey60
115	7	PPP2R2A	darkgreen
125	14	TNFSF10	grey60
140	7	NAT1	darkgreen
149	5	APOL6	grey60
199	17	SORBS3	darkgreen
203	13	IL15RA	grey60
214	16	EXTL3	darkgreen
219	16	CA2	darkgreen
226	9	LAP3	grey60
236	12	WARS	grey60
243	10	APOL1	grey60
279	12	LGALS9	grey60
308	15	IL15	grey60
339	17	CIITA	grey60
346	9	RNF138	darkgreen
348	15	HLA-F	grey60
349	17	NOL4	darkgreen
369	12	FZD3	darkgreen
425	10	TAPBPL	grey60
476	15	APOL2	grey60
513	8	CNDP2	darkgreen
528	13	SLC39A14	darkgreen
552	12	ZNF395	darkgreen
564	3	R3HCC1	darkgreen
579	11	IL18	grey60
611	4	EPHX2	darkgreen
660	11	PCM1	darkgreen
686	10	SOCS6	darkgreen
693	6	SLC19A3	grey60
695	9	RNF19B	grey60
701	8	ADNP2	darkgreen
714	6	AGPAT5	darkgreen
718	11	SCN5A	grey60
731	14	MSRA	darkgreen
751	9	HLA-A	grey60
773	15	NAV2	grey60
798	6	HSPA4L	darkgreen
801	3	ADA	grey60
825	2	BIN3	darkgreen
834	4	GTF2E2	darkgreen
843	13	PTK2B	darkgreen
859	2	MICB	grey60
872	6	NDUFV2	darkgreen
887	12	KIF13B	darkgreen
927	9	SECTM1	grey60
944	6	SMAD2	darkgreen
967	2	CXCL11	grey60
981	11	CCDC68	darkgreen
1112	9	ZNF24	darkgreen
1135	10	APOL3	grey60
1181	7	SH2D4A	darkgreen
1204	5	MTSS1	grey60
1206	12	VSNL1	grey60
1222	7	KCNJ6	grey60
1228	8	ENTPD4	darkgreen
1339	8	TMCC1	grey60
1360	5	EHD4	grey60
1407	5	REEP4	darkgreen
1473	9	NEDD4	grey60
1534	9	PSD3	darkgreen
1541	10	HLA-E	grey60
1584	1	APOBEC3F	grey60
1619	11	SP140L	grey60
1626	2	MALT1	darkgreen
1638	1	SLCO1B3	grey60
1696	5	MTUS1	darkgreen
1732	6	GSDMB	grey60
1767	5	SLC11A2	grey60
1790	5	BTBD7	grey60
1797	1	CX3CL1	grey60
1862	2	AFP	grey60
2061	1	NARS	darkgreen
2114	6	VPS4B	darkgreen
2117	3	ZNF273	grey60
2152	5	LEPROTL1	darkgreen
2203	4	GALNT1	darkgreen
2408	4	INTS9	darkgreen
2425	4	TRIM38	grey60
2434	6	TNKS	darkgreen
2918	3	BTN3A3	grey60
2999	2	LPIN1	darkgreen
3017	1	KCTD9	darkgreen
3020	1	KBTBD11	darkgreen
3039	1	DEXI	grey60
3149	4	FECH	darkgreen
3254	1	ZNF85	grey60
3812	1	UBXN8	darkgreen
4099	2	GZMB	grey60
4158	1	GTF2E1	darkgreen
4470	1	GNLY	grey60
4503	1	MFHAS1	darkgreen
4545	1	WFDC2	grey60
4548	1	TXNL4A	grey60
4549	1	PMAIP1	grey60
4633	1	LAMP3	grey60
4663	1	RARRES3	grey60
4855	1	DCTN6	darkgreen
4877	1	BTN3A2	grey60

## Sheet: STAT1 target gene
The target gene of STAT1 in metastases-related modules
Rank	No. of motif	Target name	Module colors
1	10	IRF1	grey60
2	9	IRF2	grey60
26	10	SOCS6	darkgreen
33	10	ADA	grey60
44	5	SBNO2	grey60
47	8	MME	grey60
49	5	INTS9	darkgreen
50	3	CIITA	grey60
55	6	ZNF223	grey60
59	5	NAV2	grey60
75	3	ETV7	grey60
78	5	STAT1	grey60
86	6	CXCL10	grey60
124	6	PTK2B	darkgreen
164	5	CXCL11	grey60
165	5	WARS	grey60
241	6	BIN3	darkgreen
244	5	EXTL3	darkgreen
271	2	IL15	grey60
274	4	NEDD4	grey60
282	1	WFDC2	grey60
284	2	KBTBD2	grey60
292	2	KBTBD11	darkgreen
322	6	SECTM1	grey60
332	7	IDO1	grey60
347	4	MFHAS1	darkgreen
366	3	VSNL1	grey60
373	5	MTUS1	darkgreen
375	5	SCN5A	grey60
378	2	CASP7	darkgreen
384	3	HSPA4L	darkgreen
428	6	NOL4	darkgreen
444	5	PSD3	darkgreen
456	4	KIF13B	darkgreen
462	4	HLA-C	grey60
508	6	SP140L	grey60
554	3	LPIN1	darkgreen
570	6	SORBS3	darkgreen
573	1	RNF19B	grey60
607	4	FECH	darkgreen
622	4	CCDC25	darkgreen
652	4	CCDC68	darkgreen
662	2	LAP3	grey60
938	3	PMAIP1	grey60
1053	3	SLC39A14	darkgreen
1113	1	GALNT1	darkgreen
1198	1	FDXR	grey60
1221	3	ZNF395	darkgreen
1311	2	APOL6	grey60
1325	3	LEPROTL1	darkgreen
1419	1	APOL3	grey60
1580	2	HLA-B	grey60
1621	1	REEP4	darkgreen
1625	2	XPO7	darkgreen
1799	1	AFP	grey60
1806	3	ZNF24	darkgreen
1832	1	B2M	grey60
1873	2	CLIC5	grey60
1878	4	ENTPD4	darkgreen
1925	1	EHD4	grey60
1944	1	GTF2E2	darkgreen
2049	2	APOL2	grey60
2079	4	SLC25A28	grey60
2109	1	TLR3	grey60
2217	1	SH2D4A	darkgreen
2412	1	EPHX2	darkgreen
2439	3	SLC19A3	grey60
2445	1	CA2	darkgreen
2977	1	FAM160B2	darkgreen
3470	1	PQLC1	grey60
3569	1	PPP2R2A	darkgreen
3645	2	PCM1	darkgreen
3648	1	UBXN8	darkgreen
3915	1	PSMB8	grey60
4169	1	LGALS9	grey60
4189	1	BIRC3	grey60
4405	1	MSRA	darkgreen
4682	1	GBP1	grey60
4687	1	NMI	grey60

## Sheet: IRF4 target gene
The target gene of IRF4 in metastases-related modules
Rank	No. of motif	Target name	Module colors
11	1	PML	grey60
15	3	IRF2	grey60
24	5	HLA-C	grey60
32	2	ADA	grey60
35	4	MSRA	darkgreen
42	2	SH2D4A	darkgreen
44	1	ZNF85	grey60
51	4	CLIC5	grey60
59	2	IRF1	grey60
69	5	SORBS3	darkgreen
87	2	MME	grey60
94	3	NEDD4	grey60
105	2	KCNJ6	grey60
115	2	SLC39A14	darkgreen
167	4	SCN5A	grey60
171	2	IFIH1	grey60
173	4	ZNF395	darkgreen
185	1	CASP7	darkgreen
189	3	KBTBD11	darkgreen
222	1	LGALS9	grey60
224	2	PPP2R2A	darkgreen
230	3	CCDC68	darkgreen
242	2	KBTBD2	grey60
284	3	NMI	grey60
286	1	EHD4	grey60
292	1	VSNL1	grey60
336	1	IFIT5	grey60
347	1	BIN3	darkgreen
376	2	NOL4	darkgreen
396	2	TMCC1	grey60
401	4	NAV2	grey60
405	3	MTSS1	grey60
419	1	SBNO2	grey60
505	1	LAP3	grey60
520	1	UBE2L6	grey60
538	1	FECH	darkgreen
634	1	PCM1	darkgreen
656	1	GTF2E2	darkgreen
676	2	PRKD2	grey60
750	2	SLC19A3	grey60
801	2	BIRC3	grey60
813	2	CA2	darkgreen
836	2	INTS9	darkgreen
857	1	ZCCHC2	darkgreen
861	2	GALNT1	darkgreen
936	1	TFF3	grey60
940	2	KIF13B	darkgreen
1117	1	WARS	grey60
1160	2	ENTPD4	darkgreen
1477	1	IL15	grey60
1477	2	MTUS1	darkgreen
1582	2	APOL3	grey60
1692	1	TLR3	grey60
1780	1	AFP	grey60
1859	1	XPO7	darkgreen
2110	1	HSPA4L	darkgreen
2337	1	SMAD2	darkgreen
2605	1	PSD3	darkgreen
2628	1	TAPBP	grey60
2714	1	TAP2	grey60
2875	1	SP140L	grey60
3004	1	ZNF24	darkgreen
3135	1	REEP4	darkgreen
3230	1	AGPAT5	darkgreen
3253	1	IDO1	grey60
3308	1	ZBP1	grey60
4205	1	SLC11A2	grey60
4353	1	IL15RA	grey60

## Sheet: ETV7 target gene
The target gene of ETV7 in metastases-related modules
Rank	No. of motif	Target name	Module colors
1	3	BIN3	darkgreen
16	3	SBNO2	grey60
47	3	VPS4B	darkgreen
62	2	EHD4	grey60
106	2	SORBS3	darkgreen
146	3	EXTL3	darkgreen
162	1	SLC39A6	darkgreen
184	2	MSRA	darkgreen
184	3	PTK2B	darkgreen
188	1	POLR3D	darkgreen
205	1	LEPROTL1	darkgreen
247	1	CCDC25	darkgreen

## Sheet: NFYC target gene
The target gene of ETV7 in metastases-related modules
Rank	No. of motif	Target name	Module colors
22	2	SMAD2	darkgreen
64	1	DEXI	grey60
66	2	ZNF253	grey60
67	2	KCTD9	darkgreen
79	2	HCP5	grey60
85	1	HLA-F	grey60
145	1	ZNF254	grey60
166	1	ZNF675	grey60
187	2	ZNF273	grey60
199	1	HLA-C	grey60
236	1	GTF2E1	darkgreen
248	1	HLA-E	grey60
252	1	ZNF85	grey60
407	1	NUDT18	darkgreen
535	2	FDFT1	darkgreen
567	2	SLC11A2	grey60
573	2	NOL4	darkgreen
641	2	WARS	grey60
658	1	CNDP2	darkgreen
671	2	NAV2	grey60
882	2	NMI	grey60
897	2	SLC25A28	grey60
979	1	SBNO2	grey60
985	1	EHD4	grey60
1006	1	CXCL10	grey60
1038	1	IRF1	grey60
1119	1	ZCCHC2	darkgreen
1144	1	VPS4B	darkgreen
1161	1	MME	grey60
1309	1	ZBP1	grey60
1331	1	IL15	grey60
1452	1	STAT1	grey60
1683	1	NAT1	darkgreen
1976	1	HLA-A	grey60
2083	1	TMCC1	grey60
2085	1	IRF2	grey60
2246	1	UBE2L6	grey60
2435	1	CCDC68	darkgreen
2477	1	XPO7	darkgreen
2539	1	GTF2E2	darkgreen
2660	1	SLCO1B3	grey60
2711	1	EXTL3	darkgreen
2741	1	KBTBD11	darkgreen
2774	1	HLA-G	grey60
