# Supplementary material for: Mismatch repair protein deficiency and its implications on distant metastasis in colorectal cancer: A comprehensive analysis
Source: Cancer Med. 2024 Mar 28;13(7):e6994. doi: 10.1002/cam4.6994 (PMC10974709; doi:10.1002/cam4.6994)
Supplement: Supplementary file 3 — Data S3. [file CAM4-13-e6994-s002.xlsx]

## Sheet: Data S3 legend
Data S3. Univariable analyses of recurrence-free survival (RFS)or distal-metastasis-free survival (DMFS).
The dataset included the full results of the univariable analyses:The different set seperately indicated the univariate analyses of IRF1 expression for RFS in GSE39582(UniCox for RFS in GSE39582), TCGA (UniCox for RFS in TCGA) and GES39084 (UniCox for RFS in GSE39084) dataset, and univariate analyses of IRF1 expression for DMFS in GSE39084 dataset (UniCox for DMFS in GSE39084)

## Sheet: UniCox for RFS in GSE39582
Univariate analyses of IRF1 expression for RFS in GSE39582 dataset
Parameters	P value	HR	95%CI
			lower	upper
Gender (Male vs Female)	0.352332787346935	1.18063787269438	0.832039002762941	1.6752889970441
Age (> 68 vs ≤ 68)	0.203198025897777	0.798517710907686	0.564648034392236	1.12925308474609
Tumor location (Proximal vs Distal)	0.176358286408306	0.780291070135883	0.544589992804721	1.11800466805883
TNM Stage (III/IV vs I/II)	2.58932397010001E-07	2.63053805552359	1.8206259250377	3.80074257231865
Adjuvant therapy (No vs Yes)	0.013387110590215	1.54553555244466	1.09457025799932	2.18229951564416
MMR status (pMMR vs dMMR)	0.00556861861705248	2.75148638888259	1.34519567392495	5.6279376264397
IRF1	0.000388734324563817	0.639405034792829	0.499427512077357	0.818614891313985

## Sheet: UniCox for RFS in TCGA
Univariate analyses of IRF1 expression for RFS in TCGA dataset
Parameters	P value	HR	95%CI
			lower	upper
Gender (Male vs Female)	0.294469864897347	1.23125672161545	0.834522712683189	1.81659898704127
Age (> 68 vs ≤ 68)	0.531106536098701	0.883802002461988	0.600456074532659	1.30085448825505
Tumor location (Proximal vs Distal)	0.76210587760083	0.941860745240889	0.639089030308931	1.38807211727121
TNM Stage (III/IV vs I/II)	6.82570271521623E-06	2.45758718486046	1.66106986951773	3.63605100665869
Adjuvant therapy (No vs Yes)	0.0000465173263595946	2.23682299648539	1.51832183347489	3.29533370810782
MMR status (pMMR vs dMMR)	0.502987676599189	1.22818459905596	0.673068927406732	2.24113363124651
IRF1	0.00478862039788685	0.702889643095541	0.550180161075629	0.897985578769467

## Sheet: UniCox for RFS in GSE39084
Univariate analyses of IRF1 expression for RFS in GSE39084 dataset
Parameters	P value	HR	95%CI
			lower	upper
Gender (Male vs Female)	0.625627235538961	1.21596107881563	0.554343217925055	2.66723087319228
Age (> 68 vs ≤ 68)	0.946136275968777	0.973465680592007	0.446161215468529	2.12397536683083
Tumor location (Proximal vs Distal)	0.433080948535696	0.728932976956952	0.330660582157115	1.60691450256643
TNM Stage (III/IV vs I/II)	0.0112391225023014	3.07798234908959	1.29057624326959	7.34088775515146
MMR status (pMMR vs dMMR)	0.0741240704572943	2.99808522625869	0.898480124499881	10.0041334012969
IRF1	0.0255110724114859	0.481784656055857	0.253837701230317	0.914428604127061

## Sheet: UniCox for DMFS in GSE39084
Univariate analyses of IRF1 expression for DMFS in GSE39084 dataset
Parameters	P value	HR	95%CI
			lower	upper
Gender (Male vs Female)	0.817638438664056	0.901467175238766	0.373270165835062	2.17709086450816
Age (> 68 vs ≤ 68)	0.656183830166864	1.22234966951723	0.505024986676649	2.95854413937252
Tumor location (proximal vs distal)	0.160069977553727	0.503733055661119	0.193519169210738	1.3112240632315
TNM Stage (III/IV vs I/II)	0.00373762326025238	6.15685737581929	1.8020980446461	21.0348670311247
MMR status (pMMR vs dMMR)	0.0495122964059673	7.50954439954771	1.00430971056559	56.1512614042332
IRF1	0.0083425132509373	0.347817689165826	0.158698612927448	0.762307512744064
